# Supplementary material for: N-(1H-Indol-3-yl­methyl­idene)-4-methyl­piperazin-1-amine
Source: Acta Crystallogr Sect E Struct Rep Online. 2013 Oct 26;69(Pt 11):o1706. doi: 10.1107/S1600536813028523 (PMC3884356; doi:10.1107/S1600536813028523)
Supplement: Supplementary file 1 [file e-69-o1706-sup1.cif]

##############################################################################
#                                                                            #
# This CIF contains the data in a paper accepted for publication in          #
# Acta Crystallographica Section E. It conforms to the requirements of       #
# Notes for Authors for Acta Crystallographica Section E, and has been       #
# peer reviewed under the auspices of the IUCr Commission on Journals.       #
#                                                                            #
# Full details of the Crystallographic Information File format               #
# are given in the paper "The Crystallographic Information File (CIF):       #
# a New Standard Archive File for Crystallography" by S. R. Hall, F. H.      #
# Allen and I. D. Brown [Acta Cryst. (1991), A47, 655-685].                  #
#                                                                            #
# The current version of the core CIF dictionary is obtainable from          #
# ftp://ftp.iucr.org/pub/cif_core.dic.                                       #
#                                                                            #
# Software is freely available for graphical display of the structure(s)     #
# in this CIF. For information consult the CIF software page                 #
# http://www.iucr.org/resources/cif/software.                                #
#                                                                            #
# This file may be used for bona fide research purposes within the           #
# scientific community so long as proper attribution is given to the journal # 
# article from which it was obtained.                                        #
#                                                                            #
##############################################################################
data_I
_audit_creation_method
;
  Olex2 1.2
  (compiled Apr 23 2013 17:54:37, GUI svn.r4466)
;
_journal_date_recd_electronic     2013-10-16
_journal_date_accepted     2013-10-17
_journal_name_full     'Acta Crystallographica, Section E'
_journal_year     2013
_journal_volume     69
_journal_issue     11
_journal_page_first     o1706
_journal_page_last     o1706
_journal_paper_category     QO
_journal_paper_doi     10.1107/S1600536813028523
_journal_coeditor_code     HG5354
_publ_contact_author_name     'Jasinski, Jerry P.'
_publ_contact_author_address
;
Department of Chemistry
Keene State College
229 Main Street
Keene, New Hampshire 03435, USA
;
_publ_contact_author_email     jjasinski@keene.edu
_publ_contact_author_fax     ?
_publ_contact_author_phone     '603 358-2563'
_publ_section_title
;
<i>N</i>-(1<i>H</i>-Indol-3-ylmethylidene)-4-methylpiperazin-1-amine
;
loop_
    _publ_author_name
    _publ_author_address
    'Kavitha, Channappa N.'
;
Department of Studies in Chemistry
University of Mysore
Manasagangotri, Mysore 570 006, India
;
    'Jasinski, Jerry P.'
;
Department of Chemistry
Keene State College
229 Main Street
Keene, NH 03435-2001, USA
;
    'Anderson, Brian J.'
;
Department of Chemistry
Keene State College
229 Main Street
Keene, NH 03435-2001, USA
;
    'Yathirajan, H. S.'
;
Department of Studies in Chemistry
University of Mysore
Manasagangotri, Mysore 570 006, India
;
    'Kaur, Manpreet'
;
Department of Studies in Chemistry
University of Mysore
Manasagangotri, Mysore 570 006, India
;
_database_code_depnum_ccdc_archive     'CCDC 966906'
_chemical_name_systematic
;
<i>N</i>-(1<i>H</i>-Indol-3-ylmethylidene)-4-methylpiperazin-1-amine
;
_chemical_name_common
;
;
_chemical_formula_moiety     'C14 H18 N4'
_chemical_formula_sum     'C14 H18 N4'
_chemical_formula_iupac     'C14 H18 N4'
_chemical_formula_weight     242.32
_chemical_melting_point     ?
_shelx_space_group_comment
;
The symmetry employed for this shelxl refinement is uniquely defined
by the following loop, which should always be used as a source of
symmetry information in preference to the above space-group names.
They are only intended as comments.
;
_space_group_crystal_system     monoclinic
_space_group_name_H-M_alt     'P n'
_space_group_name_Hall     'P -2yac'
loop_
    _space_group_symop_operation_xyz
    'x, y, z'
    'x+1/2, -y, z+1/2'
_cell_length_a     7.5630(5)
_cell_length_b     6.5593(4)
_cell_length_c     13.2319(9)
_cell_angle_alpha     90
_cell_angle_beta     100.072(6)
_cell_angle_gamma     90
_cell_volume     646.29(7)
_cell_formula_units_Z     2
_cell_measurement_reflns_used     2079
_cell_measurement_theta_min     3.3736
_cell_measurement_theta_max     32.9812
_cell_measurement_temperature     173(2)
_exptl_crystal_description     irregular
_exptl_crystal_colour     yellow
_exptl_crystal_size_max     0.48
_exptl_crystal_size_mid     0.33
_exptl_crystal_size_min     0.18
_exptl_crystal_density_diffrn     1.245
_exptl_crystal_density_meas     ?
_exptl_crystal_density_method     ?
_exptl_crystal_F_000     260
_exptl_absorpt_coefficient_mu     0.078
_exptl_absorpt_correction_type     multi-scan
_exptl_absorpt_process_details
;
CrysAlisPro and CrysAlisRed, Agilent (2012).
;
_shelx_estimated_absorpt_T_min     ?
_shelx_estimated_absorpt_T_max     ?
_exptl_absorpt_correction_T_min     0.86840
_exptl_absorpt_correction_T_max     1.00000
_exptl_special_details     ?
_diffrn_ambient_temperature     173(2)
_diffrn_radiation_type     MoK\a
_diffrn_radiation_wavelength     0.71073
_diffrn_measurement_device_type     'Agilent Gemini Eos'
_diffrn_measurement_method     '\w scans'
_diffrn_detector_area_resol_mean     16.0416
_diffrn_reflns_number     7074
_diffrn_reflns_av_R_equivalents     0.0503
_diffrn_reflns_theta_min     3.380
_diffrn_reflns_theta_max     33.056
_diffrn_reflns_theta_full     26.000
_diffrn_measured_fraction_theta_max     0.909
_diffrn_measured_fraction_theta_full     0.998
_diffrn_reflns_limit_h_min     -9
_diffrn_reflns_limit_h_max     11
_diffrn_reflns_limit_k_min     -6
_diffrn_reflns_limit_k_max     9
_diffrn_reflns_limit_l_min     -19
_diffrn_reflns_limit_l_max     19
_refine_special_details     ?
_reflns_number_total     3857
_reflns_number_gt     3214
_reflns_threshold_expression     I>2\s(I)
_refine_ls_structure_factor_coef     Fsqd
_refine_ls_matrix_type     full
_refine_ls_R_factor_all     0.0718
_refine_ls_R_factor_gt     0.0582
_refine_ls_wR_factor_gt     0.1442
_refine_ls_wR_factor_ref     0.1628
_refine_ls_goodness_of_fit_ref     1.057
_refine_ls_restrained_S_all     1.056
_refine_ls_number_reflns     3857
_refine_ls_number_parameters     165
_refine_ls_number_restraints     2
_refine_ls_hydrogen_treatment     constr
_refine_ls_weighting_scheme     calc
_refine_ls_weighting_details
                      'w=1/[\s^2^(Fo^2^)+(0.0862P)^2^] where P=(Fo^2^+2Fc^2^)/3'
_atom_sites_solution_hydrogens     geom
_atom_sites_solution_primary     iterative
_atom_sites_solution_secondary     ?
_refine_ls_shift/su_max     0.000
_refine_ls_shift/su_mean     0.000
_refine_diff_density_max     0.345
_refine_diff_density_min     -0.314
_refine_ls_extinction_method     'SHELXL2012 (Sheldrick, 2008)'
_refine_ls_extinction_coef     0.027(9)
_refine_ls_extinction_expression
                                  'Fc^*^=kFc[1+0.001xFc^2^\l^3^/sin(2\q)]^-1/4^'
_refine_ls_abs_structure_details     ?
_refine_ls_abs_structure_Flack     ?
loop_
    _atom_type_symbol
    _atom_type_description
    _atom_type_scat_dispersion_real
    _atom_type_scat_dispersion_imag
    _atom_type_scat_source
    'C' 'C' 0.0033 0.0016
                         'International Tables Vol C Tables 4.2.6.8 and 6.1.1.4'
    'H' 'H' 0.0000 0.0000
                         'International Tables Vol C Tables 4.2.6.8 and 6.1.1.4'
    'N' 'N' 0.0061 0.0033
                         'International Tables Vol C Tables 4.2.6.8 and 6.1.1.4'
_computing_data_collection     'CrysAlis PRO (Agilent, 2012)'
_computing_cell_refinement     'CrysAlis PRO (Agilent, 2012)'
_computing_data_reduction     'CrysAlis RED (Agilent, 2012)'
_computing_structure_solution     'SUPERFLIP (Palatinus & Chapuis, 2007)'
_computing_structure_refinement     'SHELXL2012 (Sheldrick, 2008)'
_computing_molecular_graphics     'OLEX2 (Dolomanov <i>et al.</i>, 2009)'
_computing_publication_material     'OLEX2 (Dolomanov <i>et al.</i>, 2009)'
loop_
    _atom_site_type_symbol
    _atom_site_label
    _atom_site_fract_x
    _atom_site_fract_y
    _atom_site_fract_z
    _atom_site_U_iso_or_equiv
    _atom_site_adp_type
    _atom_site_calc_flag
    _atom_site_occupancy
    _atom_site_disorder_assembly
    _atom_site_disorder_group
    N N1 0.5403(3) 1.0302(3) 0.32552(17) 0.0256(4) Uani d 1 . .
    N N2 0.4353(3) 0.8708(3) 0.50758(17) 0.0256(5) Uani d 1 . .
    N N3 0.4539(3) 0.7746(4) 0.60330(19) 0.0283(5) Uani d 1 . .
    N N4 0.3483(3) 0.2381(3) 0.8128(2) 0.0289(5) Uani d 1 . .
    H H4 0.3168 0.1197 0.8355 0.035 Uiso calc 1 . .
    C C1 0.5358(4) 1.1586(4) 0.4158(2) 0.0262(5) Uani d 1 . .
    H H1A 0.4167 1.2248 0.4097 0.031 Uiso calc 1 . .
    H H1B 0.6279 1.2668 0.4196 0.031 Uiso calc 1 . .
    C C2 0.5711(3) 1.0305(4) 0.5122(2) 0.0252(5) Uani d 1 . .
    H H2A 0.6918 0.9678 0.5194 0.030 Uiso calc 1 . .
    H H2B 0.5686 1.1181 0.5728 0.030 Uiso calc 1 . .
    C C3 0.4253(4) 0.7427(4) 0.4164(2) 0.0270(5) Uani d 1 . .
    H H3A 0.3232 0.6470 0.4125 0.032 Uiso calc 1 . .
    H H3B 0.5369 0.6615 0.4214 0.032 Uiso calc 1 . .
    C C4 0.4012(3) 0.8721(4) 0.3205(2) 0.0287(5) Uani d 1 . .
    H H4A 0.4052 0.7834 0.2604 0.034 Uiso calc 1 . .
    H H4B 0.2816 0.9379 0.3108 0.034 Uiso calc 1 . .
    C C5 0.4143(4) 0.5839(4) 0.6077(2) 0.0271(5) Uani d 1 . .
    H H5 0.3872 0.5075 0.5459 0.032 Uiso calc 1 . .
    C C6 0.4101(4) 0.4842(4) 0.7047(2) 0.0268(5) Uani d 1 . .
    C C7 0.3487(4) 0.2858(4) 0.7119(2) 0.0276(5) Uani d 1 . .
    H H7 0.3125 0.1967 0.6555 0.033 Uiso calc 1 . .
    C C8 0.4050(3) 0.4047(4) 0.8729(2) 0.0256(5) Uani d 1 . .
    C C9 0.4229(4) 0.4299(5) 0.9786(2) 0.0329(6) Uani d 1 . .
    H H9 0.3953 0.3224 1.0214 0.039 Uiso calc 1 . .
    C C10 0.4827(4) 0.6176(5) 1.0192(2) 0.0368(6) Uani d 1 . .
    H H10 0.4946 0.6398 1.0910 0.044 Uiso calc 1 . .
    C C11 0.5260(4) 0.7757(5) 0.9559(2) 0.0358(7) Uani d 1 . .
    H H11 0.5679 0.9023 0.9858 0.043 Uiso calc 1 . .
    C C12 0.5083(4) 0.7494(4) 0.8510(3) 0.0302(6) Uani d 1 . .
    H H12 0.5377 0.8569 0.8088 0.036 Uiso calc 1 . .
    C C13 0.4467(3) 0.5622(4) 0.8078(2) 0.0247(5) Uani d 1 . .
    C C14 0.5122(4) 1.1517(5) 0.2313(2) 0.0363(7) Uani d 1 . .
    H H14A 0.3941 1.2173 0.2226 0.054 Uiso calc 1 . .
    H H14B 0.5179 1.0628 0.1724 0.054 Uiso calc 1 . .
    H H14C 0.6058 1.2563 0.2359 0.054 Uiso calc 1 . .
loop_
    _atom_site_aniso_label
    _atom_site_aniso_U_11
    _atom_site_aniso_U_22
    _atom_site_aniso_U_33
    _atom_site_aniso_U_12
    _atom_site_aniso_U_13
    _atom_site_aniso_U_23
    N1 0.0311(10) 0.0236(10) 0.0232(10) 0.0024(9) 0.0083(8) 0.0033(8)
    N2 0.0341(11) 0.0196(9) 0.0250(11) -0.0007(9) 0.0107(8) 0.0011(8)
    N3 0.0346(11) 0.0256(11) 0.0272(11) 0.0005(9) 0.0121(9) 0.0022(9)
    N4 0.0360(12) 0.0201(10) 0.0321(12) -0.0038(9) 0.0098(9) 0.0035(9)
    C1 0.0328(12) 0.0182(10) 0.0290(13) 0.0009(10) 0.0093(10) 0.0015(10)
    C2 0.0313(12) 0.0203(11) 0.0256(13) -0.0021(9) 0.0098(9) 0.0002(9)
    C3 0.0328(13) 0.0219(11) 0.0269(13) -0.0018(10) 0.0070(10) -0.0010(10)
    C4 0.0314(12) 0.0290(13) 0.0257(13) -0.0003(10) 0.0052(10) -0.0005(10)
    C5 0.0332(12) 0.0232(12) 0.0271(13) -0.0017(10) 0.0116(10) -0.0002(10)
    C6 0.0300(12) 0.0224(11) 0.0301(13) -0.0019(9) 0.0112(9) 0.0001(10)
    C7 0.0320(12) 0.0223(11) 0.0303(14) -0.0016(10) 0.0101(10) 0.0002(10)
    C8 0.0258(11) 0.0207(11) 0.0303(13) -0.0013(10) 0.0048(9) 0.0037(10)
    C9 0.0337(13) 0.0340(14) 0.0299(14) -0.0037(12) 0.0026(10) 0.0072(12)
    C10 0.0375(15) 0.0410(16) 0.0299(15) -0.0053(13) 0.0002(11) 0.0015(12)
    C11 0.0359(15) 0.0325(14) 0.0380(17) -0.0076(12) 0.0040(12) -0.0043(12)
    C12 0.0268(11) 0.0255(12) 0.0388(15) -0.0048(10) 0.0072(10) 0.0011(11)
    C13 0.0217(10) 0.0215(11) 0.0318(13) 0.0004(9) 0.0073(9) 0.0048(10)
    C14 0.0454(16) 0.0343(15) 0.0293(14) -0.0004(13) 0.0069(12) 0.0098(12)
_geom_special_details
;
 All esds (except the esd in the dihedral angle between two l.s. planes)
 are estimated using the full covariance matrix.  The cell esds are taken
 into account individually in the estimation of esds in distances, angles
 and torsion angles; correlations between esds in cell parameters are only
 used when they are defined by crystal symmetry.  An approximate (isotropic)
 treatment of cell esds is used for estimating esds involving l.s. planes.
;
loop_
    _geom_bond_atom_site_label_1
    _geom_bond_atom_site_label_2
    _geom_bond_site_symmetry_2
    _geom_bond_distance
    _geom_bond_publ_flag
    N1 C1 . 1.467(3) ?
    N1 C4 . 1.470(3) ?
    N1 C14 . 1.463(4) ?
    N2 N3 . 1.400(3) ?
    N2 C2 . 1.461(3) ?
    N2 C3 . 1.462(3) ?
    N3 C5 . 1.289(4) ?
    N4 H4 . 0.8800 ?
    N4 C7 . 1.371(4) ?
    N4 C8 . 1.375(4) ?
    C1 H1A . 0.9900 ?
    C1 H1B . 0.9900 ?
    C1 C2 . 1.511(4) ?
    C2 H2A . 0.9900 ?
    C2 H2B . 0.9900 ?
    C3 H3A . 0.9900 ?
    C3 H3B . 0.9900 ?
    C3 C4 . 1.510(4) ?
    C4 H4A . 0.9900 ?
    C4 H4B . 0.9900 ?
    C5 H5 . 0.9500 ?
    C5 C6 . 1.446(4) ?
    C6 C7 . 1.390(4) ?
    C6 C13 . 1.438(4) ?
    C7 H7 . 0.9500 ?
    C8 C9 . 1.392(4) ?
    C8 C13 . 1.416(4) ?
    C9 H9 . 0.9500 ?
    C9 C10 . 1.387(4) ?
    C10 H10 . 0.9500 ?
    C10 C11 . 1.407(5) ?
    C11 H11 . 0.9500 ?
    C11 C12 . 1.382(4) ?
    C12 H12 . 0.9500 ?
    C12 C13 . 1.399(4) ?
    C14 H14A . 0.9800 ?
    C14 H14B . 0.9800 ?
    C14 H14C . 0.9800 ?
loop_
    _geom_angle_atom_site_label_1
    _geom_angle_atom_site_label_2
    _geom_angle_atom_site_label_3
    _geom_angle_site_symmetry_1
    _geom_angle_site_symmetry_3
    _geom_angle
    _geom_angle_publ_flag
    C1 N1 C4 . . 108.8(2) ?
    C14 N1 C1 . . 111.1(2) ?
    C14 N1 C4 . . 110.5(2) ?
    N3 N2 C2 . . 109.1(2) ?
    N3 N2 C3 . . 118.0(2) ?
    C2 N2 C3 . . 112.4(2) ?
    C5 N3 N2 . . 119.4(2) ?
    C7 N4 H4 . . 125.4 ?
    C7 N4 C8 . . 109.1(2) ?
    C8 N4 H4 . . 125.4 ?
    N1 C1 H1A . . 109.7 ?
    N1 C1 H1B . . 109.7 ?
    N1 C1 C2 . . 110.0(2) ?
    H1A C1 H1B . . 108.2 ?
    C2 C1 H1A . . 109.7 ?
    C2 C1 H1B . . 109.7 ?
    N2 C2 C1 . . 110.1(2) ?
    N2 C2 H2A . . 109.6 ?
    N2 C2 H2B . . 109.6 ?
    C1 C2 H2A . . 109.6 ?
    C1 C2 H2B . . 109.6 ?
    H2A C2 H2B . . 108.2 ?
    N2 C3 H3A . . 109.5 ?
    N2 C3 H3B . . 109.5 ?
    N2 C3 C4 . . 110.6(2) ?
    H3A C3 H3B . . 108.1 ?
    C4 C3 H3A . . 109.5 ?
    C4 C3 H3B . . 109.5 ?
    N1 C4 C3 . . 112.2(2) ?
    N1 C4 H4A . . 109.2 ?
    N1 C4 H4B . . 109.2 ?
    C3 C4 H4A . . 109.2 ?
    C3 C4 H4B . . 109.2 ?
    H4A C4 H4B . . 107.9 ?
    N3 C5 H5 . . 119.3 ?
    N3 C5 C6 . . 121.3(3) ?
    C6 C5 H5 . . 119.3 ?
    C7 C6 C5 . . 122.9(3) ?
    C7 C6 C13 . . 106.2(2) ?
    C13 C6 C5 . . 130.6(2) ?
    N4 C7 C6 . . 109.8(2) ?
    N4 C7 H7 . . 125.1 ?
    C6 C7 H7 . . 125.1 ?
    N4 C8 C9 . . 129.9(3) ?
    N4 C8 C13 . . 108.0(2) ?
    C9 C8 C13 . . 122.1(3) ?
    C8 C9 H9 . . 121.2 ?
    C10 C9 C8 . . 117.6(3) ?
    C10 C9 H9 . . 121.2 ?
    C9 C10 H10 . . 119.4 ?
    C9 C10 C11 . . 121.2(3) ?
    C11 C10 H10 . . 119.4 ?
    C10 C11 H11 . . 119.5 ?
    C12 C11 C10 . . 120.9(3) ?
    C12 C11 H11 . . 119.5 ?
    C11 C12 H12 . . 120.4 ?
    C11 C12 C13 . . 119.1(3) ?
    C13 C12 H12 . . 120.4 ?
    C8 C13 C6 . . 106.9(2) ?
    C12 C13 C6 . . 134.0(3) ?
    C12 C13 C8 . . 119.1(3) ?
    N1 C14 H14A . . 109.5 ?
    N1 C14 H14B . . 109.5 ?
    N1 C14 H14C . . 109.5 ?
    H14A C14 H14B . . 109.5 ?
    H14A C14 H14C . . 109.5 ?
    H14B C14 H14C . . 109.5 ?
loop_
    _geom_torsion_atom_site_label_1
    _geom_torsion_atom_site_label_2
    _geom_torsion_atom_site_label_3
    _geom_torsion_atom_site_label_4
    _geom_torsion_site_symmetry_1
    _geom_torsion_site_symmetry_2
    _geom_torsion_site_symmetry_3
    _geom_torsion_site_symmetry_4
    _geom_torsion
    _geom_torsion_publ_flag
    N1 C1 C2 N2 . . . . -59.6(3) ?
    N2 N3 C5 C6 . . . . -172.3(2) ?
    N2 C3 C4 N1 . . . . 54.1(3) ?
    N3 N2 C2 C1 . . . . -171.0(2) ?
    N3 N2 C3 C4 . . . . 178.7(2) ?
    N3 C5 C6 C7 . . . . 172.6(3) ?
    N3 C5 C6 C13 . . . . -0.8(4) ?
    N4 C8 C9 C10 . . . . -179.5(3) ?
    N4 C8 C13 C6 . . . . 0.8(3) ?
    N4 C8 C13 C12 . . . . -179.9(2) ?
    C1 N1 C4 C3 . . . . -57.8(3) ?
    C2 N2 N3 C5 . . . . -148.2(2) ?
    C2 N2 C3 C4 . . . . -53.0(3) ?
    C3 N2 N3 C5 . . . . -18.4(3) ?
    C3 N2 C2 C1 . . . . 56.1(3) ?
    C4 N1 C1 C2 . . . . 60.0(3) ?
    C5 C6 C7 N4 . . . . -175.6(2) ?
    C5 C6 C13 C8 . . . . 174.2(3) ?
    C5 C6 C13 C12 . . . . -5.0(5) ?
    C7 N4 C8 C9 . . . . 178.7(3) ?
    C7 N4 C8 C13 . . . . -1.3(3) ?
    C7 C6 C13 C8 . . . . 0.0(3) ?
    C7 C6 C13 C12 . . . . -179.1(3) ?
    C8 N4 C7 C6 . . . . 1.4(3) ?
    C8 C9 C10 C11 . . . . -0.9(4) ?
    C9 C8 C13 C6 . . . . -179.2(2) ?
    C9 C8 C13 C12 . . . . 0.1(4) ?
    C9 C10 C11 C12 . . . . 0.7(5) ?
    C10 C11 C12 C13 . . . . -0.1(4) ?
    C11 C12 C13 C6 . . . . 178.8(3) ?
    C11 C12 C13 C8 . . . . -0.3(4) ?
    C13 C6 C7 N4 . . . . -0.9(3) ?
    C13 C8 C9 C10 . . . . 0.5(4) ?
    C14 N1 C1 C2 . . . . -178.1(2) ?
    C14 N1 C4 C3 . . . . 179.9(2) ?
loop_
    _geom_hbond_atom_site_label_D
    _geom_hbond_atom_site_label_H
    _geom_hbond_atom_site_label_A
    _geom_hbond_site_symmetry_A
    _geom_hbond_distance_DH
    _geom_hbond_distance_HA
    _geom_hbond_distance_DA
    _geom_hbond_angle_DHA
    N4 H4 N1 2_465 0.88 2.29 2.947(3) 131.1
_shelx_hkl_checksum     94543
_shelx_res_checksum     79321
_iucr_refine_instructions_details
;
TITL HSY-611 in Pn
CELL 0.71073 7.56304 6.55928 13.23187 90 100.0719 90
ZERR 2 0.00049 0.00039 0.00091 0 0.0058 0
LATT -1
SYMM 0.5+X,-Y,0.5+Z
SFAC C H N
UNIT 28 36 8
EQIV $1 -0.5+X,1-Y,0.5+Z
L.S. 25
PLAN  15
TEMP -100(2)
HTAB N4 N1_$1
MORE -1
BOND $H
fmap 2
acta 52
CONF
REM <HKL>J:\yathirajan%202013\HSY-611-jpj-MO\HSY-611.hkl</HKL>
WGHT    0.086200
EXTI    0.027111
FVAR       9.06771
N1    3    0.540293    1.030171    0.325519    11.00000    0.03113    0.02365 =
         0.02323    0.00328    0.00829    0.00243
N2    3    0.435259    0.870849    0.507580    11.00000    0.03407    0.01962 =
         0.02505    0.00109    0.01068   -0.00069
N3    3    0.453889    0.774568    0.603298    11.00000    0.03460    0.02561 =
         0.02723    0.00225    0.01214    0.00050
N4    3    0.348281    0.238084    0.812800    11.00000    0.03603    0.02007 =
         0.03211    0.00347    0.00983   -0.00379
AFIX  43
H4    2    0.316751    0.119732    0.835456    11.00000   -1.20000
AFIX   0
C1    1    0.535761    1.158582    0.415789    11.00000    0.03281    0.01820 =
         0.02898    0.00149    0.00926    0.00087
AFIX  23
H1A   2    0.416747    1.224809    0.409735    11.00000   -1.20000
H1B   2    0.627944    1.266789    0.419587    11.00000   -1.20000
AFIX   0
C2    1    0.571140    1.030518    0.512164    11.00000    0.03126    0.02032 =
         0.02564    0.00016    0.00979   -0.00213
AFIX  23
H2A   2    0.691775    0.967847    0.519351    11.00000   -1.20000
H2B   2    0.568561    1.118079    0.572831    11.00000   -1.20000
AFIX   0
C3    1    0.425324    0.742711    0.416391    11.00000    0.03281    0.02190 =
         0.02689   -0.00100    0.00703   -0.00182
AFIX  23
H3A   2    0.323151    0.646991    0.412521    11.00000   -1.20000
H3B   2    0.536855    0.661514    0.421357    11.00000   -1.20000
AFIX   0
C4    1    0.401210    0.872081    0.320543    11.00000    0.03140    0.02902 =
         0.02567   -0.00055    0.00519   -0.00030
AFIX  23
H4A   2    0.405219    0.783394    0.260446    11.00000   -1.20000
H4B   2    0.281639    0.937918    0.310768    11.00000   -1.20000
AFIX   0
C5    1    0.414267    0.583943    0.607691    11.00000    0.03324    0.02321 =
         0.02708   -0.00024    0.01163   -0.00167
AFIX  43
H5    2    0.387245    0.507486    0.545939    11.00000   -1.20000
AFIX   0
C6    1    0.410129    0.484162    0.704727    11.00000    0.03002    0.02244 =
         0.03008    0.00008    0.01119   -0.00189
C7    1    0.348726    0.285801    0.711949    11.00000    0.03197    0.02226 =
         0.03031    0.00019    0.01007   -0.00160
AFIX  43
H7    2    0.312528    0.196733    0.655507    11.00000   -1.20000
AFIX   0
C8    1    0.404963    0.404672    0.872870    11.00000    0.02583    0.02069 =
         0.03031    0.00367    0.00476   -0.00134
C9    1    0.422949    0.429871    0.978605    11.00000    0.03368    0.03404 =
         0.02988    0.00716    0.00256   -0.00368
AFIX  43
H9    2    0.395329    0.322437    1.021415    11.00000   -1.20000
AFIX   0
C10   1    0.482677    0.617585    1.019191    11.00000    0.03746    0.04100 =
         0.02995    0.00147    0.00024   -0.00527
AFIX  43
H10   2    0.494577    0.639794    1.091011    11.00000   -1.20000
AFIX   0
C11   1    0.525955    0.775688    0.955938    11.00000    0.03594    0.03249 =
         0.03805   -0.00426    0.00399   -0.00763
AFIX  43
H11   2    0.567880    0.902330    0.985759    11.00000   -1.20000
AFIX   0
C12   1    0.508338    0.749372    0.851016    11.00000    0.02683    0.02553 =
         0.03878    0.00113    0.00720   -0.00477
AFIX  43
H12   2    0.537698    0.856921    0.808792    11.00000   -1.20000
AFIX   0
C13   1    0.446689    0.562229    0.807809    11.00000    0.02171    0.02152 =
         0.03178    0.00479    0.00725    0.00043
C14   1    0.512216    1.151666    0.231320    11.00000    0.04537    0.03426 =
         0.02929    0.00982    0.00688   -0.00036
AFIX 137
H14A  2    0.394116    1.217304    0.222575    11.00000   -1.50000
H14B  2    0.517920    1.062810    0.172435    11.00000   -1.50000
H14C  2    0.605809    1.256254    0.235863    11.00000   -1.50000
AFIX   0
HKLF 4
REM  HSY-611 in Pn
REM R1 =  0.0582 for    3214 Fo > 4sig(Fo)  and  0.0718 for all    3857 data
REM    165 parameters refined using      2 restraints
END
WGHT      0.0862      0.0000
REM Highest difference peak  0.345,  deepest hole -0.314,  1-sigma level  0.057
Q1    1   0.4662  0.7674  0.9047  11.00000  0.05    0.35
Q2    1   0.4868  0.4199  0.9217  11.00000  0.05    0.32
Q3    1   0.3559  0.4070  0.9237  11.00000  0.05    0.27
Q4    1   0.5549  0.7663  0.9030  11.00000  0.05    0.26
Q5    1   0.3676  0.2591  0.7602  11.00000  0.05    0.25
Q6    1   0.4837  0.5337  0.7564  11.00000  0.05    0.23
Q7    1   0.5775  0.7621  0.7989  11.00000  0.05    0.23
Q8    1   0.4446  0.7561  0.3533  11.00000  0.05    0.21
Q9    1   0.4945  0.2428  0.8241  11.00000  0.05    0.21
Q10   1   0.3912  0.7881  0.6533  11.00000  0.05    0.21
Q11   1   0.4114  0.4883  0.6494  11.00000  0.05    0.21
Q12   1   0.2700  0.2539  0.7647  11.00000  0.05    0.21
Q13   1   0.5040  0.7813  0.5463  11.00000  0.05    0.19
Q14   1   0.4365  0.2410  0.8730  11.00000  0.05    0.19
Q15   1   0.3806  0.5572  0.6598  11.00000  0.05    0.19
;
