# Supplementary material for: N-(1H-Indol-3-yl­methyl­idene)-4-methyl­piperazin-1-amine
Source: Acta Crystallogr Sect E Struct Rep Online. 2013 Oct 26;69(Pt 11):o1706. doi: 10.1107/S1600536813028523 (PMC3884356; doi:10.1107/S1600536813028523)
Supplement: Supplementary file 2 [file e-69-o1706-Isup2.hkl]

#
# h,k,l, Fc-squared, Fo-squared, sigma(Fo-squared), status flag
#
data_I
_shelx_title ' HSY-611 in P2/n'
_shelx_refln_list_code          4
_shelx_F_calc_maximum      122.67
_exptl_crystal_F_000       260.00
_reflns_d_resolution_high  0.6515

loop_
 _space_group_symop_operation_xyz
 'x, y, z'
 'x+1/2, -y, z+1/2'

_cell_length_a     7.5630
_cell_length_b     6.5593
_cell_length_c    13.2319
_cell_angle_alpha  90.000
_cell_angle_beta  100.072
_cell_angle_gamma  90.000

_shelx_F_squared_multiplier     1.000

loop_
 _refln_index_h
 _refln_index_k
 _refln_index_l
 _refln_F_squared_calc
 _refln_F_squared_meas
 _refln_F_squared_sigma
 _refln_observed_status
   4   1 -19          2.57          2.00         1.30 o
   5   1 -19          1.59         -0.85         1.95 o
   3   2 -19          6.19         11.18         3.86 o
   4   2 -19          3.79          8.94         3.33 o
   3   1 -18          0.25         -0.39         0.76 o
   4   1 -18          0.89          0.30         0.94 o
   5   1 -18          1.76          6.40         2.68 o
   6   1 -18          5.56          6.13         3.07 o
   3   2 -18          3.71          4.74         2.31 o
   4   2 -18         14.75         15.28         4.38 o
   5   2 -18          1.34          0.68         1.20 o
   3   3 -18         23.49         31.58         6.53 o
   4   3 -18         18.63         32.29         6.68 o
   3   0 -17         10.94          8.37         3.00 o
   5   0 -17          0.84         -0.89         1.54 o
   3   1 -17          4.84          9.11         3.21 o
   4   1 -17          4.54          5.91         2.55 o
   5   1 -17          0.85          3.46         2.29 o
   6   1 -17          5.58          5.44         2.53 o
   7   1 -17          5.97         12.00         4.17 o
   2   2 -17          2.95          3.61         2.29 o
   3   2 -17          4.80         10.88         3.78 o
   4   2 -17          3.83          3.17         1.77 o
   5   2 -17          8.78         12.10         3.88 o
   6   2 -17          4.32          9.17         3.64 o
   2   3 -17          6.41          9.28         3.53 o
   3   3 -17         32.88         38.31         6.94 o
   4   3 -17         35.49         47.69         7.93 o
   5   3 -17         16.67         12.99         4.22 o
   2   4 -17         32.99         40.96         7.68 o
   3   4 -17         73.01        101.49        11.92 o
   4   0 -16          1.98          3.21         1.55 o
   6   0 -16          0.10          0.07         0.74 o
   2   1 -16          7.37         11.98         3.56 o
   3   1 -16          4.77          6.91         1.71 o
   4   1 -16          5.06          6.01         2.51 o
   5   1 -16          2.16          9.84         3.37 o
   6   1 -16         20.56         24.30         5.24 o
   7   1 -16          1.51          3.42         1.96 o
   8   1 -16         10.59         13.26         4.20 o
   2   2 -16         43.60         45.56         6.94 o
   3   2 -16          4.95          3.64         2.21 o
   4   2 -16         11.63         10.44         3.52 o
   5   2 -16          2.19          2.96         2.09 o
   7   2 -16          9.15         16.28         4.55 o
   2   3 -16         15.22         16.91         4.47 o
   3   3 -16         12.90         12.99         3.90 o
   4   3 -16         35.03         48.73         7.75 o
   5   3 -16         11.45         19.21         5.17 o
   6   3 -16          4.07          2.34         2.08 o
   2   4 -16          7.62          5.08         2.33 o
   3   4 -16         28.64         30.80         6.36 o
   4   4 -16         50.38         58.91         9.05 o
   5   4 -16         24.34         30.47         6.50 o
   3   0 -15         19.91         19.11         3.96 o
   5   0 -15         21.54         20.89         4.28 o
   7   0 -15          5.97          8.54         3.01 o
   9   0 -15          0.44          3.42         2.07 o
   2   1 -15          5.25          5.47         2.36 o
   3   1 -15          8.50         10.14         1.95 o
   4   1 -15          4.78          3.28         2.23 o
   5   1 -15          1.48          2.49         1.21 o
   6   1 -15          4.81          7.49         2.94 o
   7   1 -15          2.72          0.54         1.35 o
   8   1 -15          2.79          4.21         2.37 o
   1   2 -15         26.95         33.18         5.73 o
   2   2 -15         52.83         62.49         7.95 o
   3   2 -15          8.63          8.22         2.81 o
   4   2 -15         24.41         27.06         5.28 o
   5   2 -15          0.07         -1.81         1.93 o
   6   2 -15          5.10          4.74         2.49 o
   7   2 -15          2.43          2.60         1.58 o
   8   2 -15          2.28          3.54         2.46 o
   1   3 -15          3.13          5.92         2.87 o
   2   3 -15          2.32         -0.40         1.47 o
   3   3 -15         13.36         14.82         4.08 o
   4   3 -15          1.24          0.02         1.56 o
   5   3 -15         31.79         43.51         7.23 o
   6   3 -15          0.85         -1.41         2.19 o
   7   3 -15         13.35         15.11         4.57 o
  -4   4 -15         14.49         15.80         4.40 o
  -3   4 -15         25.75         24.93         5.55 o
  -2   4 -15         14.06         13.18         3.80 o
  -1   4 -15         10.25          6.65         3.06 o
   0   4 -15          8.10          9.39         3.23 o
   1   4 -15          4.69          5.61         2.45 o
   2   4 -15          4.66          3.63         2.26 o
   3   4 -15         11.86         17.56         4.85 o
   4   4 -15         19.18         23.63         5.49 o
   5   4 -15          1.01         -1.06         1.06 o
   6   4 -15         17.84         29.44         6.59 o
  -2   5 -15          5.73         12.23         3.94 o
  -1   5 -15         28.17         37.02         6.68 o
   0   5 -15         33.73         33.14         6.25 o
   1   5 -15         29.41         32.75         4.43 o
   2   5 -15         48.62         52.00         7.58 o
   3   5 -15         26.81         28.49         6.23 o
   4   5 -15         19.63         29.14         6.41 o
   2   0 -14          8.11          7.40         2.27 o
   4   0 -14          0.54         -1.55         1.66 o
   6   0 -14          3.58          7.90         2.94 o
   8   0 -14         10.46          7.90         3.01 o
   1   1 -14          2.89          4.57         2.23 o
   2   1 -14          0.00          0.57         0.78 o
   3   1 -14          1.74          0.05         0.70 o
   4   1 -14          0.03         -0.08         0.88 o
   5   1 -14          1.44          1.08         0.78 o
   6   1 -14          1.18         -0.48         0.53 o
   7   1 -14          0.57          0.38         1.25 o
   2   2 -14          2.21          2.11         1.14 o
   3   2 -14          0.98          1.26         1.35 o
   4   2 -14          3.58          2.40         1.57 o
   5   2 -14          0.21         -0.79         0.79 o
   6   2 -14          3.62          3.89         2.24 o
   8   2 -14          1.57         -1.20         1.52 o
  -3   3 -14         22.59         28.51         5.19 o
  -2   3 -14          5.11          4.13         2.39 o
  -1   3 -14         23.96         30.82         5.46 o
   1   3 -14         19.68         28.99         5.50 o
   2   3 -14          3.07          3.08         1.77 o
   3   3 -14          8.99         10.59         3.38 o
   4   3 -14          3.34          4.49         2.23 o
   5   3 -14          0.17         -1.49         2.01 o
   6   3 -14          7.13          8.09         2.96 o
   7   3 -14          1.86          4.24         2.31 o
  -5   4 -14          1.59          2.34         1.64 o
  -4   4 -14         30.62         32.52         6.01 o
  -3   4 -14          9.65         11.04         3.36 o
  -2   4 -14         34.50         37.94         6.38 o
  -1   4 -14         15.84         12.98         3.81 o
   0   4 -14         11.78         14.00         3.81 o
   1   4 -14         18.05         26.68         3.82 o
   2   4 -14          8.21         11.01         3.58 o
   3   4 -14         14.89         14.09         3.91 o
   4   4 -14          6.10          8.68         3.16 o
   5   4 -14          7.67         14.95         4.62 o
   6   4 -14          1.43         -1.08         1.67 o
   7   4 -14          3.51          0.32         1.13 o
  -3   5 -14          2.64          0.28         0.91 o
  -2   5 -14         18.18         15.49         4.07 o
  -1   5 -14          0.51          0.36         1.43 o
   0   5 -14         43.70         53.15         7.58 o
   1   5 -14          1.13         -0.05         0.88 o
   2   5 -14         25.84         29.13         3.97 o
   3   5 -14          2.01          1.73         1.21 o
   4   5 -14          7.95          6.19         2.89 o
   5   5 -14          6.43         12.31         4.25 o
  -1   6 -14          5.54          2.57         1.88 o
   0   6 -14          8.07         11.23         3.55 o
   1   6 -14          3.69          2.67         1.38 o
   2   6 -14          9.91          6.68         3.33 o
   3   6 -14          1.33          0.89         2.24 o
   3   0 -13          2.97          2.76         1.28 o
   5   0 -13         62.37         68.86         7.46 o
   7   0 -13         81.40         90.26         9.13 o
   9   0 -13         60.75         70.34         8.88 o
   1   1 -13          0.06          0.39         0.87 o
   2   1 -13          1.48          0.73         1.71 o
   3   1 -13          7.23          6.50         2.23 o
   4   1 -13          5.00          2.50         1.53 o
   5   1 -13         20.46         22.96         3.14 o
   6   1 -13          7.22          9.61         2.07 o
   7   1 -13         22.20         21.76         3.12 o
   8   1 -13         10.54          9.88         2.32 o
   9   1 -13          6.92         10.88         3.55 o
   1   2 -13          4.84          2.85         1.54 o
   2   2 -13         44.53         45.03         6.17 o
   3   2 -13         31.39         30.77         3.10 o
   4   2 -13         62.70         63.92         4.64 o
   5   2 -13         17.22         13.48         3.54 o
   6   2 -13         15.20         11.87         3.43 o
   7   2 -13          7.33          7.91         2.81 o
   9   2 -13          4.72          6.38         3.16 o
  -5   3 -13          4.76          4.65         2.12 o
  -4   3 -13          1.79          2.44         1.70 o
  -3   3 -13          2.60          0.89         0.77 o
  -2   3 -13          0.07          0.68         0.99 o
  -1   3 -13          1.31          0.95         0.94 o
   0   3 -13          0.22          0.77         1.56 o
   1   3 -13          2.31          3.63         1.81 o
   2   3 -13          1.08          1.04         1.15 o
   3   3 -13          0.26          1.19         1.32 o
   4   3 -13          6.49         12.26         3.68 o
   5   3 -13          4.55          3.48         2.19 o
   6   3 -13         43.68         42.47         6.92 o
   7   3 -13          6.43          4.02         2.13 o
   8   3 -13         28.41         26.59         5.73 o
  -5   4 -13          2.00          4.29         2.31 o
  -4   4 -13          5.41          4.01         2.03 o
  -3   4 -13          3.56          1.97         1.71 o
  -2   4 -13          4.97          6.41         2.51 o
  -1   4 -13          0.59          1.08         1.17 o
   0   4 -13          0.11          2.82         1.88 o
   1   4 -13          0.51          0.84         0.78 o
   2   4 -13          1.64          3.27         1.37 o
   3   4 -13          3.90          5.86         2.63 o
   4   4 -13          0.54          0.88         1.32 o
   5   4 -13          6.14         10.06         3.60 o
   6   4 -13          2.37          5.44         2.72 o
   7   4 -13          0.37          1.56         1.27 o
  -5   5 -13          0.76         -1.58         1.58 o
  -4   5 -13          1.01         -0.54         1.58 o
  -3   5 -13          6.72          5.07         2.37 o
  -2   5 -13          0.60         -0.02         0.69 o
  -1   5 -13          9.24         11.94         3.50 o
   0   5 -13          2.41          0.32         0.95 o
   1   5 -13          2.54          1.46         0.91 o
   2   5 -13          2.17          1.91         1.75 o
   3   5 -13         25.20         33.80         4.17 o
   4   5 -13          2.56         -0.90         1.49 o
   5   5 -13         28.84         46.78         7.75 o
   6   5 -13          4.36          2.50         2.16 o
  -2   6 -13          6.93          6.44         2.39 o
  -1   6 -13          4.89          4.77         2.12 o
   0   6 -13         13.27         13.42         3.56 o
   1   6 -13         15.75         14.92         2.79 o
   2   6 -13          9.28         11.06         2.46 o
   3   6 -13         16.76         18.79         3.24 o
   4   6 -13          5.72          1.04         1.30 o
   5   6 -13          2.00          3.56         2.43 o
   1   7 -13          3.18          1.01         1.66 o
   2   7 -13         11.15         12.21         2.63 o
   3   7 -13          8.14          6.18         2.54 o
   4   7 -13          5.84          4.52         2.19 o
   2   0 -12         76.69         80.70         7.15 o
   4   0 -12          1.35          2.04         1.29 o
   6   0 -12         34.32         30.64         4.84 o
   8   0 -12         16.90         24.43         4.92 o
  10   0 -12         10.14          8.61         3.14 o
   1   1 -12        261.17        276.72        14.77 o
   2   1 -12         76.50         63.15         4.38 o
   3   1 -12        233.28        246.99         9.39 o
   4   1 -12         15.41         15.07         2.22 o
   5   1 -12         84.18         91.92         6.76 o
   6   1 -12        113.61        113.26         6.78 o
   7   1 -12         29.18         29.51         3.61 o
   8   1 -12         94.58        101.88         7.04 o
   9   1 -12          0.61          1.20         1.04 o
  -3   2 -12         10.20          9.61         2.60 o
  -2   2 -12          0.45          0.40         1.08 o
  -1   2 -12         20.78         18.41         3.61 o
   1   2 -12          4.51          6.17         2.28 o
   2   2 -12        123.43        111.91         9.72 o
   3   2 -12         38.47         29.60         4.27 o
   4   2 -12        252.27        250.89         9.50 o
   5   2 -12         79.21         82.13         5.36 o
   6   2 -12         72.00         69.65         5.13 o
   7   2 -12         23.22         24.25         4.91 o
   8   2 -12         11.42         14.01         3.90 o
   9   2 -12          1.36          3.91         2.57 o
  -5   3 -12          2.39          1.19         1.31 o
  -4   3 -12          0.61          0.35         1.04 o
  -3   3 -12          0.55          0.66         1.22 o
  -2   3 -12         14.96         14.70         3.41 o
  -1   3 -12          7.37          8.94         2.69 o
   0   3 -12         11.72         14.61         2.52 o
   1   3 -12          6.38          7.35         1.69 o
   2   3 -12          1.13          0.21         0.78 o
   3   3 -12          9.40         10.45         3.01 o
   4   3 -12          2.89          3.22         1.96 o
   5   3 -12          8.40         10.74         2.98 o
   6   3 -12          0.17         -0.03         1.59 o
   7   3 -12         16.27         18.81         4.43 o
   8   3 -12          0.39          0.34         1.40 o
  -5   4 -12          3.94          3.95         1.93 o
  -4   4 -12          1.27          0.72         0.65 o
  -3   4 -12          0.69         -0.95         1.50 o
  -2   4 -12         19.48         13.93         3.41 o
  -1   4 -12         17.14         10.28         2.79 o
   0   4 -12          4.51          2.75         1.18 o
   1   4 -12         14.43         16.95         2.76 o
   2   4 -12          4.34          2.64         1.61 o
   3   4 -12          5.19          6.66         1.70 o
   4   4 -12          4.22          5.73         2.67 o
   5   4 -12          8.85         13.60         3.85 o
   6   4 -12          1.54          4.01         2.28 o
   8   4 -12          0.72          1.20         1.50 o
  -6   5 -12          2.14          0.51         0.90 o
  -5   5 -12          1.51          3.13         1.64 o
  -4   5 -12          7.87          6.83         2.53 o
  -3   5 -12          9.31         11.73         3.25 o
  -2   5 -12          8.13          8.07         2.67 o
  -1   5 -12          2.65          1.80         1.34 o
   0   5 -12          4.78          3.68         1.92 o
   1   5 -12         17.04         15.43         2.71 o
   2   5 -12          1.31          3.05         1.34 o
   3   5 -12         13.87         12.75         2.45 o
   4   5 -12         14.28         25.92         3.64 o
   5   5 -12          3.46          4.21         2.14 o
   6   5 -12          7.18         11.95         4.00 o
   7   5 -12          7.46         12.96         4.20 o
  -4   6 -12          0.69         -1.83         2.39 o
  -3   6 -12          2.30          3.83         2.00 o
  -2   6 -12          9.16         11.28         3.27 o
  -1   6 -12         15.92         18.16         4.25 o
   0   6 -12          7.09         12.57         3.36 o
   1   6 -12         33.63         35.98         5.58 o
   2   6 -12         17.66         21.28         4.27 o
   3   6 -12          8.65         10.20         2.40 o
   4   6 -12         33.91         43.74         4.86 o
   5   6 -12          6.29          9.15         3.59 o
   6   6 -12         10.28         15.03         4.59 o
  -1   7 -12         37.66         38.24         6.89 o
   0   7 -12         16.41         19.46         4.74 o
   1   7 -12         30.23         33.39         9.59 o
   2   7 -12         28.58         29.71         3.98 o
   3   7 -12          4.02          4.71         1.76 o
   4   7 -12         10.81         11.59         2.97 o
   1   0 -11        455.90        447.90        18.56 o
   3   0 -11          3.18          2.73         1.57 o
   5   0 -11        118.02        118.88         5.10 o
   7   0 -11        281.01        317.42        17.55 o
   9   0 -11        143.52        158.96        13.18 o
   1   1 -11        282.27        291.60        14.74 o
   2   1 -11         94.10         98.23         5.28 o
   3   1 -11        279.17        273.09         9.70 o
   4   1 -11        117.87        115.65         7.15 o
   5   1 -11         54.22         56.36         3.03 o
   6   1 -11         42.21         42.64         2.87 o
   7   1 -11         13.82         17.27         1.97 o
   8   1 -11          4.72          4.31         1.57 o
   9   1 -11         34.98         39.55         4.55 o
  10   1 -11          4.12          8.55         2.35 o
  -5   2 -11          4.57          5.69         2.23 o
  -4   2 -11         43.28         39.55         5.33 o
  -3   2 -11         53.75         53.13         6.09 o
  -2   2 -11         45.79         37.96         5.12 o
  -1   2 -11         29.66         25.59         4.09 o
   0   2 -11         17.97         20.82         2.64 o
   1   2 -11         28.94         30.34         4.67 o
   2   2 -11         97.41         94.86         4.95 o
   3   2 -11         65.84         65.92         4.13 o
   4   2 -11        123.37        118.40         6.02 o
   5   2 -11        123.43        119.70         4.75 o
   6   2 -11         55.29         58.31         3.45 o
   7   2 -11         49.05         50.21         3.42 o
   8   2 -11          4.94          5.16         1.54 o
   9   2 -11         18.00         20.03         4.93 o
  -5   3 -11         17.72         24.63         4.41 o
  -4   3 -11         18.18         13.87         3.16 o
  -3   3 -11         43.51         41.58         5.39 o
  -2   3 -11         29.86         27.39         4.48 o
  -1   3 -11         37.55         27.77         4.29 o
   0   3 -11        125.51         95.41         8.26 o
   1   3 -11         36.96         30.91         3.43 o
   2   3 -11         90.90         75.70         5.36 o
   3   3 -11         51.76         39.75         5.91 o
   4   3 -11          1.15          2.72         2.06 o
   5   3 -11          9.45          7.39         2.76 o
   6   3 -11         27.33         27.93         3.08 o
   7   3 -11          6.55          4.25         1.28 o
   8   3 -11          0.56          2.12         2.17 o
   9   3 -11          7.59          9.01         3.36 o
  -6   4 -11          0.58         -1.19         1.19 o
  -5   4 -11          3.28          5.36         2.00 o
  -4   4 -11          2.51          3.55         1.90 o
  -3   4 -11         29.30         36.03         5.17 o
  -2   4 -11          3.61          2.26         1.30 o
  -1   4 -11         50.70         41.03         5.19 o
   0   4 -11          2.92          1.99         1.54 o
   1   4 -11          6.36          4.67         1.31 o
   2   4 -11          1.48          2.49         1.19 o
   3   4 -11         55.20         57.94         4.92 o
   4   4 -11          2.85          5.08         2.10 o
   5   4 -11         13.36         12.55         3.82 o
   6   4 -11          3.72          2.57         1.32 o
   7   4 -11          7.45          8.78         1.94 o
   8   4 -11          9.51         10.90         3.75 o
  -6   5 -11         20.92         19.38         4.10 o
  -5   5 -11          0.71         -1.04         1.04 o
  -4   5 -11         22.65         23.14         4.72 o
  -3   5 -11          7.72         12.14         3.48 o
  -2   5 -11          2.45          3.21         2.06 o
  -1   5 -11          9.51         13.78         3.55 o
   0   5 -11         16.08         20.47         5.66 o
   1   5 -11         13.28         10.02         2.02 o
   2   5 -11          6.48         11.15         2.83 o
   3   5 -11          2.06          0.96         0.67 o
   4   5 -11          0.68          0.82         0.74 o
   5   5 -11         15.14         21.16         4.88 o
   6   5 -11          3.83          6.63         3.04 o
   7   5 -11         15.94         17.88         4.74 o
  -5   6 -11         18.02         19.46         4.90 o
  -4   6 -11          6.23          0.75         1.30 o
  -3   6 -11         29.52         19.28         4.88 o
  -2   6 -11          0.92          0.48         1.20 o
  -1   6 -11          3.12         -1.16         1.50 o
   0   6 -11         12.23         13.52         3.69 o
   1   6 -11         15.12         16.71         2.89 o
   2   6 -11         25.90         22.62         3.15 o
   3   6 -11         25.04         24.18         5.24 o
   4   6 -11         10.35         15.35         2.84 o
   5   6 -11         25.38         33.12         4.15 o
   6   6 -11         18.28         26.28         5.88 o
  -2   7 -11         12.23         13.75         4.43 o
  -1   7 -11         21.56         17.28         4.59 o
   1   7 -11         16.30         22.43         3.58 o
   2   7 -11         27.92         25.99         3.79 o
   3   7 -11          3.08          2.37         2.03 o
   4   7 -11          6.02          4.63         1.48 o
   5   7 -11          8.58          8.67         3.29 o
   2   8 -11         25.72         33.54         6.68 o
   2   0 -10        845.49        913.60        29.37 o
   4   0 -10        177.01        192.00         6.23 o
   6   0 -10         56.65         59.48         3.98 o
   8   0 -10         54.99         57.82         4.55 o
  10   0 -10         22.45         20.52         4.73 o
   0   1 -10        120.21        106.50         6.81 o
   1   1 -10          9.32          9.08         2.35 o
   2   1 -10          1.30          1.09         0.26 o
   3   1 -10        169.75        181.27         6.24 o
   4   1 -10         48.01         43.76         1.92 o
   5   1 -10        267.34        255.55        10.11 o
   6   1 -10         61.93         65.82         3.38 o
   7   1 -10         72.01         76.00         3.45 o
   8   1 -10         16.33         15.38         1.62 o
   9   1 -10          0.13          1.13         0.57 o
  10   1 -10          2.76          3.63         1.48 o
  -5   2 -10          5.61          6.44         2.05 o
  -4   2 -10         12.82         10.13         2.56 o
  -3   2 -10         54.05         50.49         5.63 o
  -2   2 -10         32.22         31.50         4.34 o
  -1   2 -10        112.90         98.12         7.85 o
   0   2 -10         22.09         21.68         2.54 o
   1   2 -10         76.10         67.84         4.57 o
   2   2 -10        227.17        239.34         7.83 o
   3   2 -10         32.21         34.85         2.82 o
   4   2 -10         72.26         78.92         4.60 o
   5   2 -10          2.87          2.51         0.65 o
   6   2 -10         13.60         12.71         1.29 o
   7   2 -10          8.33          7.92         1.07 o
   8   2 -10         35.56         36.48         2.58 o
   9   2 -10          5.08          2.93         0.89 o
  10   2 -10          5.62          9.80         2.90 o
  -6   3 -10         10.20          7.35         2.25 o
  -5   3 -10          8.22         11.13         2.75 o
  -4   3 -10         27.35         22.52         3.78 o
  -3   3 -10         78.12         65.57         6.25 o
  -2   3 -10         38.03         27.79         3.98 o
  -1   3 -10        171.88        129.34         9.02 o
   0   3 -10         13.04          9.97         1.85 o
   1   3 -10        118.12        115.05        13.92 o
   2   3 -10         47.01         37.33         3.61 o
   3   3 -10         82.01         71.75         3.23 o
   4   3 -10         74.69         80.10         4.80 o
   5   3 -10         32.93         30.77         5.15 o
   6   3 -10         17.75         19.18         4.18 o
   7   3 -10          8.42          8.47         1.86 o
   8   3 -10          1.61          1.37         1.16 o
   9   3 -10          0.66          1.89         1.40 o
  10   3 -10          0.93          1.19         1.05 o
  -6   4 -10          8.70          7.69         2.36 o
  -5   4 -10         20.41         21.49         4.09 o
  -4   4 -10         39.32         42.41         5.96 o
  -3   4 -10         19.48         13.87         3.46 o
  -2   4 -10         26.30         21.07         4.09 o
  -1   4 -10         41.65         33.68         4.93 o
   0   4 -10          2.97          2.33         2.63 o
   1   4 -10         45.27         32.46         3.40 o
   2   4 -10         21.46         14.91         2.26 o
   3   4 -10         13.28         12.15         2.09 o
   4   4 -10         31.77         31.30         3.56 o
   5   4 -10          6.88          5.74         1.98 o
   6   4 -10          1.75          1.12         1.50 o
   7   4 -10          3.45          3.37         2.27 o
   8   4 -10          6.96          6.89         2.85 o
   9   4 -10          2.66          3.13         1.68 o
  -6   5 -10          0.59         -1.58         1.75 o
  -5   5 -10         11.96          5.74         2.87 o
  -4   5 -10         14.12         22.83         4.86 o
  -3   5 -10          6.57          8.12         3.07 o
  -2   5 -10         24.44         28.98         5.06 o
  -1   5 -10          9.98          9.92         3.20 o
   0   5 -10          1.67         -0.38         1.59 o
   1   5 -10          9.10         11.26         4.64 o
   2   5 -10         36.49         33.50         5.77 o
   3   5 -10         19.78         17.92         2.66 o
   4   5 -10         37.33         40.76         4.14 o
   5   5 -10         41.65         45.15         4.40 o
   6   5 -10         12.65         10.09         3.15 o
   7   5 -10          4.05          4.52         2.00 o
   8   5 -10          7.16          5.43         1.49 o
   9   5 -10          0.62          5.29         2.53 o
  -6   6 -10          3.12          0.25         1.15 o
  -5   6 -10          5.54          6.33         2.64 o
  -4   6 -10         13.25         16.50         4.31 o
  -3   6 -10          1.83          7.05         3.08 o
  -2   6 -10         42.75         52.92         7.33 o
  -1   6 -10          9.75          6.35         2.78 o
   0   6 -10          8.76         11.87         2.46 o
   1   6 -10          5.61          3.29         1.72 o
   2   6 -10          9.99         10.67         2.21 o
   3   6 -10          1.74          2.26         0.91 o
   4   6 -10         15.83         16.39         4.03 o
   5   6 -10          6.10          6.12         2.57 o
   6   6 -10         24.07         27.09         5.77 o
   7   6 -10          8.35          6.85         3.10 o
  -3   7 -10          1.76          0.32         1.18 o
  -2   7 -10          4.52          3.54         1.84 o
  -1   7 -10         34.27         33.46         5.98 o
   0   7 -10         23.94         28.52         5.51 o
   1   7 -10         55.00         61.49         5.92 o
   2   7 -10         17.53         17.77         3.76 o
   3   7 -10         34.67         33.39         4.04 o
   4   7 -10          3.53          3.09         1.28 o
   5   7 -10         15.06         15.96         4.49 o
   0   8 -10         13.47         15.96         4.26 o
   1   8 -10          2.16          1.81         0.77 o
   2   8 -10         17.24         13.07         8.77 o
   3   8 -10         24.57         25.02         6.61 o
   4   8 -10          9.64          9.98         3.00 o
   1   0  -9        345.95        380.22        14.95 o
   3   0  -9        193.77        193.97         5.59 o
   5   0  -9          0.17          0.39         0.34 o
   7   0  -9         37.06         34.33         3.23 o
   9   0  -9         13.22         12.55         2.97 o
  11   0  -9          0.04          0.12         0.48 o
  -4   1  -9         43.31         42.59         4.72 o
  -3   1  -9         13.38         13.21         2.59 o
  -2   1  -9        213.89        204.15        10.91 o
  -1   1  -9        102.77         96.08         3.93 o
   0   1  -9        133.19        137.02         4.89 o
   1   1  -9         85.85         80.10         3.37 o
   2   1  -9         45.12         45.43         3.10 o
   3   1  -9         20.90         19.57         1.42 o
   4   1  -9        112.67        111.49         3.26 o
   5   1  -9          7.51          7.53         0.89 o
   6   1  -9         38.75         38.25         2.22 o
   7   1  -9          2.66          2.14         0.73 o
   8   1  -9          5.68          5.63         1.15 o
   9   1  -9          1.61          0.27         0.44 o
  10   1  -9          6.06          5.89         1.33 o
  11   1  -9          0.04          0.63         1.02 o
  -6   2  -9         50.21         48.87         5.57 o
  -5   2  -9         54.27         47.89         5.32 o
  -4   2  -9        167.48        142.94         9.45 o
  -3   2  -9         47.53         40.86         4.63 o
  -2   2  -9        184.88        158.12         9.51 o
  -1   2  -9         35.10         28.50         3.81 o
   0   2  -9         81.52         84.33         4.95 o
   1   2  -9        116.64        120.30         6.71 o
   2   2  -9         21.87         23.25         1.77 o
   3   2  -9         68.23         71.45         3.23 o
   4   2  -9         18.54         21.14         2.83 o
   5   2  -9          6.82          5.37         1.02 o
   6   2  -9          5.50          6.05         0.89 o
   7   2  -9         39.30         39.08         2.89 o
   8   2  -9          6.54          7.58         1.40 o
   9   2  -9          9.14          8.04         1.52 o
  10   2  -9          5.17          5.20         1.73 o
  -6   3  -9          1.28          0.84         0.87 o
  -5   3  -9          0.66         -0.52         0.91 o
  -4   3  -9         29.35         28.29         4.21 o
  -3   3  -9         13.46         13.38         3.15 o
  -2   3  -9        218.49        209.06        12.16 o
  -1   3  -9         11.72         12.20         2.69 o
   0   3  -9        249.63        183.20        10.49 o
   1   3  -9          7.94          7.05         1.46 o
   2   3  -9         25.87         23.59         2.62 o
   3   3  -9         26.26         25.52         1.77 o
   4   3  -9         30.38         30.19         2.45 o
   5   3  -9         32.03         34.13         2.96 o
   6   3  -9         22.05         19.98         2.46 o
   7   3  -9          6.69          6.46         2.48 o
   8   3  -9          3.25          5.44         1.11 o
   9   3  -9          3.04          4.25         1.13 o
  10   3  -9          8.03          9.62         2.58 o
  -6   4  -9          8.06          8.95         2.70 o
  -5   4  -9         31.12         25.38         4.68 o
  -4   4  -9         27.05         28.95         4.96 o
  -3   4  -9         38.47         39.41         5.50 o
  -2   4  -9         45.28         47.48         5.97 o
  -1   4  -9          6.06          3.94         1.63 o
   0   4  -9         95.82         96.68         6.07 o
   1   4  -9        162.42        145.89         7.36 o
   2   4  -9         86.17         61.45         5.90 o
   3   4  -9        112.87        104.80         9.41 o
   4   4  -9         22.26         21.06         2.71 o
   5   4  -9          5.27          3.65         1.83 o
   6   4  -9          8.29          7.75         2.65 o
   7   4  -9          4.88          7.37         2.77 o
   8   4  -9          8.28          9.39         2.06 o
   9   4  -9          6.76          5.91         2.02 o
  -6   5  -9         18.00         21.76         4.80 o
  -5   5  -9         11.11         13.59         3.67 o
  -4   5  -9          2.73          2.15         1.41 o
  -3   5  -9          0.29          1.51         1.68 o
  -2   5  -9          8.33          6.55         2.40 o
  -1   5  -9          6.38          4.55         1.82 o
   0   5  -9          5.41          6.00         1.55 o
   1   5  -9          0.03         -0.21         1.88 o
   2   5  -9          6.72          3.80         1.23 o
   3   5  -9          9.86         11.05         2.04 o
   4   5  -9         38.27         39.81         3.83 o
   5   5  -9          6.18          6.02         3.62 o
   6   5  -9         21.59         17.66         4.28 o
   7   5  -9          3.34          5.73         2.66 o
   8   5  -9          0.92          1.64         2.08 o
   9   5  -9          3.97          2.85         1.82 o
  -6   6  -9          9.62         10.38         3.49 o
  -5   6  -9         14.87         11.28         3.37 o
  -4   6  -9          5.14          6.69         2.85 o
  -3   6  -9         23.33         25.80         5.00 o
  -1   6  -9         16.57         16.39         3.75 o
   0   6  -9         24.70         27.24         3.46 o
   1   6  -9         11.34          8.51         1.98 o
   2   6  -9          3.90          2.80         1.23 o
   3   6  -9          4.83          4.02         1.47 o
   4   6  -9          0.41          1.08         0.69 o
   5   6  -9          9.71         10.71         2.23 o
   6   6  -9          0.45          2.59         2.61 o
   7   6  -9         15.25         18.96         4.82 o
  -4   7  -9          8.19          9.54         3.14 o
  -3   7  -9          0.03          1.71         2.04 o
  -2   7  -9          2.72          2.86         1.32 o
  -1   7  -9          8.25          7.39         2.60 o
   0   7  -9         23.51         24.14         4.72 o
   1   7  -9         24.60         26.89         3.64 o
   2   7  -9         16.18         18.67         3.08 o
   3   7  -9         20.67         25.15         3.54 o
   4   7  -9         11.01         11.05         2.14 o
   5   7  -9          6.99          6.29         3.05 o
   6   7  -9          2.86          8.05         3.26 o
  -1   8  -9          3.91          1.76         0.90 o
   0   8  -9         16.40         15.86         4.01 o
   1   8  -9          8.25          9.63         2.33 o
   2   8  -9          2.72          0.52         1.68 o
   3   8  -9          8.01          6.22         1.92 o
   4   8  -9          6.46          6.80         1.88 o
   0   0  -8        242.90        287.66        12.01 o
   2   0  -8        322.65        372.21        13.74 o
   4   0  -8        107.63        111.04         7.98 o
   6   0  -8         84.90         78.97         5.94 o
   8   0  -8         16.91         13.80         2.92 o
  10   0  -8          0.31          1.54         1.20 o
  -5   1  -8         14.49         13.06         2.51 o
  -4   1  -8         51.45         48.68         4.81 o
  -3   1  -8         33.54         33.74         3.88 o
  -2   1  -8         14.45         15.87         2.68 o
  -1   1  -8         72.16         77.44         3.37 o
   0   1  -8         24.70         28.05         1.54 o
   1   1  -8          4.10          4.31         0.52 o
   2   1  -8         43.05         53.34         3.19 o
   3   1  -8         96.09         96.33         3.18 o
   4   1  -8         33.77         35.76         1.74 o
   5   1  -8         29.21         26.95         1.68 o
   6   1  -8          1.57          1.48         0.56 o
   7   1  -8         11.72         12.39         1.79 o
   8   1  -8          5.18          3.78         1.14 o
   9   1  -8         15.75         16.47         2.41 o
  10   1  -8          4.37          3.56         1.66 o
  11   1  -8          1.73          0.84         0.91 o
  -6   2  -8         57.76         53.70         5.36 o
  -5   2  -8          8.27          7.64         1.92 o
  -3   2  -8         19.86         15.10         2.62 o
  -2   2  -8         40.32         31.83         3.68 o
  -1   2  -8         55.30         38.93         3.98 o
   0   2  -8         18.26         15.33         1.92 o
   1   2  -8         61.35         58.68         9.52 o
   2   2  -8         24.63         25.05         1.71 o
   3   2  -8         17.41         22.22         2.04 o
   4   2  -8          4.20          3.18         1.46 o
   5   2  -8         17.97         20.91         1.77 o
   6   2  -8         19.50         18.46         1.81 o
   7   2  -8         11.26         11.72         1.60 o
   8   2  -8         44.84         47.92         5.00 o
   9   2  -8          7.39          7.42         1.35 o
  10   2  -8          5.40          2.26         1.30 o
  -6   3  -8          0.05         -1.20         1.20 o
  -5   3  -8         31.99         18.53         3.70 o
  -4   3  -8          0.82          0.95         1.33 o
  -3   3  -8        155.09        159.07        10.36 o
  -2   3  -8          5.50          3.56         1.43 o
  -1   3  -8        189.33        191.32        11.18 o
   0   3  -8         19.45         19.27         3.54 o
   1   3  -8         10.95         10.09         1.57 o
   2   3  -8         22.62         18.94         2.22 o
   3   3  -8         66.81         67.63         2.82 o
   4   3  -8         70.98         72.26         3.24 o
   5   3  -8         58.63         57.49         3.83 o
   6   3  -8         42.88         46.46         6.17 o
   7   3  -8          3.47          4.75         1.12 o
   8   3  -8          0.17          1.15         0.60 o
   9   3  -8          5.21          5.12         1.22 o
  10   3  -8         13.22         20.53         3.03 o
  -6   4  -8         17.24         17.53         3.85 o
  -5   4  -8          3.62          3.30         2.06 o
  -4   4  -8         11.97          9.30         2.60 o
  -3   4  -8          3.57          3.11         1.59 o
  -2   4  -8         14.30         16.41         3.26 o
  -1   4  -8         18.32         16.86         3.23 o
   0   4  -8        137.22        130.10        10.16 o
   1   4  -8         13.40          8.97         2.52 o
   2   4  -8        203.18        188.84         8.17 o
   3   4  -8          9.52          7.93         1.45 o
   4   4  -8         65.13         61.32         4.43 o
   5   4  -8         23.36         23.55         4.48 o
   6   4  -8         17.18         14.88         3.65 o
   7   4  -8          2.20          1.73         1.71 o
   8   4  -8          1.79          1.72         0.83 o
   9   4  -8          5.15          3.85         1.37 o
  -6   5  -8         17.59         15.97         3.84 o
  -5   5  -8          0.63          2.11         1.46 o
  -4   5  -8         53.20         60.65         7.14 o
  -3   5  -8          7.67          8.25         2.58 o
  -2   5  -8         43.19         34.04         5.07 o
  -1   5  -8          6.77          6.48         2.11 o
   0   5  -8         23.35         18.26         2.55 o
   1   5  -8          7.69          5.56         1.33 o
   2   5  -8          6.21          6.89         1.63 o
   3   5  -8         52.28         47.65         4.16 o
   4   5  -8          3.29          2.60         0.98 o
   5   5  -8         81.75         87.45         5.73 o
   6   5  -8          6.80          3.54         1.86 o
   7   5  -8         61.89         61.45         8.22 o
   8   5  -8          1.44          5.15         2.58 o
   9   5  -8         15.17         15.15         3.88 o
  -7   6  -8          0.23         -1.67         1.67 o
  -6   6  -8          1.32          3.11         2.10 o
  -5   6  -8          0.05         -0.03         1.37 o
  -4   6  -8          7.72          5.40         2.36 o
  -3   6  -8          3.77          3.82         2.21 o
  -2   6  -8         14.54         22.21         4.44 o
  -1   6  -8         24.99         27.53         4.79 o
   0   6  -8         18.71         18.42         2.79 o
   1   6  -8         24.29         23.84         4.87 o
   2   6  -8          8.41          5.90         1.60 o
   3   6  -8         18.21         16.73         2.55 o
   4   6  -8          3.04          2.16         0.94 o
   5   6  -8          7.71          6.60         1.70 o
   6   6  -8         18.01         19.70         4.66 o
   7   6  -8         10.50          8.24         3.43 o
  -5   7  -8          3.92          0.26         1.17 o
  -4   7  -8          2.62          4.55         2.49 o
  -3   7  -8          0.10          0.23         1.11 o
  -2   7  -8          2.98          1.17         0.83 o
  -1   7  -8          1.94          3.90         2.01 o
   0   7  -8          2.78          1.14         0.93 o
   1   7  -8          1.90          2.58         1.53 o
   2   7  -8         17.17         17.58         2.80 o
   3   7  -8          2.85          2.97         1.17 o
   4   7  -8         12.38         10.79         2.23 o
   5   7  -8          2.68          5.34         2.86 o
   6   7  -8         10.62          9.26         3.55 o
  -2   8  -8          7.53          9.22         3.26 o
  -1   8  -8          6.21         10.39         3.18 o
   0   8  -8          0.35          0.04         1.19 o
   1   8  -8          4.81          5.15         1.77 o
   2   8  -8          4.91          4.80         1.61 o
   3   8  -8          2.09          2.47         1.27 o
   4   8  -8          1.80          1.94         1.49 o
   5   8  -8          5.17          4.87         2.61 o
   1   0  -7        147.01        179.01         8.51 o
   3   0  -7        184.01        197.40         9.34 o
   5   0  -7         72.56         74.85         5.23 o
   7   0  -7         48.99         46.36         4.98 o
   9   0  -7         11.29         12.37         3.03 o
  11   0  -7          0.42         -1.08         1.13 o
  -6   1  -7          8.88          9.01         1.96 o
  -5   1  -7         24.10         19.69         2.88 o
  -4   1  -7         40.45         29.31         3.42 o
  -3   1  -7         37.91         33.44         3.56 o
  -2   1  -7        128.66        114.80         6.82 o
  -1   1  -7        213.33        226.97        10.40 o
   0   1  -7        158.30        155.62         5.11 o
   1   1  -7        377.46        439.10        13.52 o
   2   1  -7         54.88         56.72         2.02 o
   3   1  -7         54.98         60.71         2.10 o
   4   1  -7         33.77         33.12         1.66 o
   5   1  -7         23.22         22.92         1.17 o
   6   1  -7         11.38         12.15         1.08 o
   7   1  -7         16.30         15.55         2.01 o
   8   1  -7          0.72          0.70         0.61 o
   9   1  -7          0.48          1.51         0.89 o
  10   1  -7          1.69         -0.05         1.02 o
  11   1  -7          6.16          6.06         2.40 o
  -6   2  -7          7.76          7.78         1.85 o
  -5   2  -7         91.54        106.51         7.54 o
  -4   2  -7         25.21         21.13         3.34 o
  -1   2  -7         52.49         55.72         5.01 o
   0   2  -7         12.28          9.89         1.47 o
   1   2  -7        196.76        181.36        16.40 o
   2   2  -7         33.92         39.16         2.03 o
   3   2  -7         18.91         21.79         1.61 o
   4   2  -7         15.62         17.00         1.45 o
   5   2  -7        109.86        102.21         5.08 o
   6   2  -7          2.55          1.45         0.75 o
   7   2  -7         40.28         39.86         6.05 o
   8   2  -7          1.13          0.74         0.54 o
   9   2  -7         29.69         28.67         3.32 o
  10   2  -7          0.16         -0.08         0.81 o
  -6   3  -7          5.78          5.24         1.98 o
  -5   3  -7          1.14          1.45         1.09 o
  -4   3  -7         90.68         91.39         7.29 o
  -3   3  -7          4.50          3.00         1.34 o
  -2   3  -7        175.10        165.95         9.70 o
  -1   3  -7         27.30         28.97         3.80 o
   0   3  -7        103.83        108.62         5.43 o
   1   3  -7        202.79        223.58         8.25 o
   2   3  -7         87.73         87.70        10.37 o
   3   3  -7        135.06        136.53         7.95 o
   4   3  -7        103.30         98.59         3.77 o
   5   3  -7         85.25         90.64         8.11 o
   6   3  -7         96.81         98.38         5.65 o
   7   3  -7         60.77         60.61         3.74 o
   8   3  -7         80.78         81.49         4.65 o
   9   3  -7          4.79          5.94         1.33 o
  10   3  -7         50.62         50.53         4.10 o
  -6   4  -7          9.79          8.88         2.65 o
  -5   4  -7          0.44         -0.75         1.05 o
  -4   4  -7          5.36          5.82         1.94 o
  -3   4  -7         19.33         18.97         3.44 o
  -2   4  -7         27.28         23.96         3.81 o
  -1   4  -7         73.83         69.77         6.45 o
   0   4  -7         97.68        104.84         7.83 o
   1   4  -7        105.84        100.53         6.99 o
   2   4  -7        121.08        129.49         6.37 o
   3   4  -7        268.11        261.32        12.48 o
   4   4  -7          6.66          7.23         1.41 o
   5   4  -7        112.33        108.88         5.84 o
   6   4  -7         60.48         59.05         4.96 o
   7   4  -7          6.75          7.47         1.89 o
   8   4  -7         40.67         42.28         3.56 o
   9   4  -7         20.11         25.15         3.56 o
  -7   5  -7          0.94         -0.90         1.09 o
  -6   5  -7          2.08          2.46         1.39 o
  -5   5  -7         18.04         20.66         4.18 o
  -4   5  -7         10.85         10.66         3.07 o
  -3   5  -7         30.32         30.54         4.79 o
  -2   5  -7         55.40         51.63         6.15 o
  -1   5  -7         13.68         13.46         3.06 o
   0   5  -7         29.46         29.60         3.17 o
   1   5  -7          9.26          9.43         1.67 o
   2   5  -7         61.34         54.71         4.29 o
   3   5  -7         14.54         16.14         2.36 o
   4   5  -7         59.92         52.32         8.28 o
   5   5  -7         12.15         12.17         1.65 o
   6   5  -7         21.75         17.38         2.81 o
   7   5  -7          2.64          3.56         1.58 o
   8   5  -7         28.83         26.70         3.81 o
   9   5  -7          4.72          5.68         2.54 o
  -7   6  -7          1.14         -0.69         1.03 o
  -6   6  -7          7.74         11.45         3.50 o
  -5   6  -7          4.91          6.36         2.36 o
  -4   6  -7          0.59          0.17         1.54 o
  -3   6  -7          4.57          4.71         2.26 o
  -2   6  -7         26.36         25.35         4.60 o
  -1   6  -7          7.38          7.97         2.67 o
   0   6  -7         67.63         59.83         4.95 o
   1   6  -7         19.21         13.41         2.23 o
   2   6  -7         15.74         15.16         2.36 o
   3   6  -7         12.56         11.37         2.24 o
   4   6  -7         23.03         25.07         3.58 o
   5   6  -7          2.30          3.53         1.26 o
   6   6  -7         41.79         47.74         4.86 o
   7   6  -7          2.96          3.27         1.35 o
   8   6  -7         47.21         58.53         5.84 o
  -6   7  -7          3.56          8.68         3.06 o
  -5   7  -7          7.15         12.25         3.71 o
  -4   7  -7          5.40          2.69         1.82 o
  -3   7  -7          6.68         10.05         3.22 o
  -2   7  -7         17.50         20.70         4.47 o
  -1   7  -7          3.96          2.57         1.90 o
   0   7  -7          8.34          8.71         2.04 o
   1   7  -7          2.56          0.91         1.57 o
   2   7  -7          3.23          1.55         0.68 o
   3   7  -7         32.51         33.69         3.80 o
   4   7  -7          3.89          4.21         2.75 o
   5   7  -7         53.12         58.00         8.13 o
   6   7  -7          6.70         12.93         3.75 o
   7   7  -7         29.39         39.13         6.83 o
  -3   8  -7          6.07         15.17         4.24 o
  -2   8  -7          8.85         12.23         3.73 o
  -1   8  -7          1.48          4.32         2.29 o
   0   8  -7          0.31          1.43         1.18 o
   1   8  -7          4.38          2.33         1.08 o
   2   8  -7         13.44         15.32         2.69 o
   3   8  -7          7.34          5.91         1.61 o
   4   8  -7          7.98          7.40         2.22 o
   5   8  -7          3.81          6.95         2.61 o
   2   9  -7          0.99         -0.10         1.13 o
   3   9  -7          2.37          2.06         1.32 o
   0   0  -6        362.58        431.91        14.51 o
   2   0  -6         59.94         56.04         2.87 o
   4   0  -6         29.85         25.78         2.63 o
   6   0  -6          5.25          2.46         1.11 o
   8   0  -6         29.07         27.55         4.26 o
  10   0  -6         23.58         21.07         4.22 o
  -6   1  -6          5.24          3.17         1.02 o
  -5   1  -6         32.50         30.72         3.25 o
  -4   1  -6         46.63         35.55         3.30 o
  -3   1  -6         24.78         18.14         2.32 o
  -2   1  -6         21.49         19.94         2.36 o
  -1   1  -6         36.73         36.54         3.13 o
   0   1  -6        120.53        132.24         5.68 o
   1   1  -6        606.42        684.36         9.85 o
   2   1  -6         46.04         51.64         2.74 o
   3   1  -6        320.35        323.72        20.06 o
   4   1  -6         43.94         43.63         2.19 o
   5   1  -6         25.20         24.68         1.45 o
   6   1  -6        105.95         95.79         4.73 o
   7   1  -6          2.09          1.99         0.50 o
   8   1  -6         48.98         43.98         3.80 o
   9   1  -6          2.55          1.86         0.99 o
  10   1  -6          3.92          4.60         1.40 o
  11   1  -6          0.24          1.89         1.14 o
  -6   2  -6         45.86         42.49         4.74 o
  -5   2  -6         39.61         42.79         4.53 o
  -4   2  -6         14.88         14.15         2.56 o
  -3   2  -6        208.18        205.40        10.10 o
  -2   2  -6        215.14        203.65         9.80 o
  -1   2  -6        297.77        290.46        12.33 o
   0   2  -6        454.94        525.56        14.81 o
   1   2  -6         69.76         64.52         3.54 o
   2   2  -6        241.23        252.17         8.44 o
   3   2  -6         36.50         45.79         2.21 o
   4   2  -6          6.47          5.92         1.08 o
   5   2  -6         67.89         67.27         4.04 o
   6   2  -6         38.66         34.99         2.42 o
   7   2  -6         70.89         68.16         3.67 o
   8   2  -6         29.82         26.20         2.40 o
   9   2  -6         40.34         41.50         5.21 o
  10   2  -6          9.20          7.99         1.83 o
  -6   3  -6         30.86         28.04         4.01 o
  -5   3  -6          1.25          0.22         0.93 o
  -4   3  -6         87.61         86.92         6.95 o
  -3   3  -6         49.89         43.64         4.81 o
  -2   3  -6        218.17        203.73        10.93 o
  -1   3  -6         94.79        104.00         6.20 o
   0   3  -6         68.21         62.79         3.80 o
   1   3  -6        117.70        126.52         9.10 o
   2   3  -6        193.76        200.52        10.67 o
   3   3  -6        205.81        221.97         6.30 o
   4   3  -6        209.16        196.30         7.21 o
   5   3  -6        124.00        115.72         6.17 o
   6   3  -6         18.89         19.74         2.06 o
   7   3  -6         51.07         48.12         3.22 o
   8   3  -6         11.25         10.16         1.49 o
   9   3  -6         17.32         16.30         2.09 o
  10   3  -6          5.63          8.42         1.92 o
  -7   4  -6         10.10         10.62         2.78 o
  -6   4  -6         25.16         24.80         4.16 o
  -5   4  -6         16.63         21.78         3.86 o
  -4   4  -6         75.34         70.31         6.83 o
  -3   4  -6          2.24          0.07         1.11 o
  -2   4  -6         31.96         30.39         4.11 o
  -1   4  -6         35.01         33.35         3.13 o
   0   4  -6         10.30          9.13         1.60 o
   1   4  -6        150.66        142.48         6.53 o
   2   4  -6        202.59        188.45        12.61 o
   3   4  -6        307.85        294.52         8.23 o
   4   4  -6        401.25        362.18        17.91 o
   5   4  -6         66.31         63.87         3.59 o
   6   4  -6        178.71        168.07         8.39 o
   7   4  -6          6.71          5.86         2.94 o
   8   4  -6         13.10         13.67         1.97 o
   9   4  -6         17.77         19.49         2.55 o
  10   4  -6          3.13          1.19         1.05 o
  -7   5  -6          3.57          2.38         1.48 o
  -6   5  -6          2.73          2.74         1.54 o
  -5   5  -6          0.20          0.58         0.76 o
  -4   5  -6         14.50         19.16         3.76 o
  -3   5  -6         36.89         38.11         5.26 o
  -2   5  -6         23.78         25.36         4.06 o
  -1   5  -6        239.86        212.97        12.49 o
   0   5  -6         65.90         58.33         4.36 o
   1   5  -6        258.99        260.62         9.75 o
   2   5  -6         74.08         64.62         4.50 o
   3   5  -6         26.40         29.41         2.96 o
   4   5  -6         14.98         17.30         1.87 o
   5   5  -6         75.24         65.36         4.27 o
   6   5  -6          3.48          2.17         0.93 o
   7   5  -6         77.86         76.87         6.01 o
   8   5  -6          9.56         11.57         2.45 o
   9   5  -6         29.22         36.21         3.56 o
  -7   6  -6          5.72          6.14         2.51 o
  -6   6  -6         17.98         16.50         4.06 o
  -5   6  -6          2.26          3.91         1.90 o
  -4   6  -6         16.96         16.81         3.85 o
  -2   6  -6          5.67          2.16         1.40 o
  -1   6  -6         43.58         36.25         5.22 o
   0   6  -6         39.44         36.86         3.68 o
   1   6  -6        144.04        141.20         7.38 o
   2   6  -6         40.82         41.46         3.92 o
   3   6  -6         26.83         24.02         2.64 o
   4   6  -6         43.19         43.53         3.36 o
   5   6  -6         17.37         14.31         1.86 o
   6   6  -6         39.76         38.30         4.35 o
   7   6  -6         16.59         17.32         2.97 o
   8   6  -6         12.35         14.93         3.05 o
  -6   7  -6         15.01         23.79         5.20 o
  -5   7  -6          7.06         10.38         3.41 o
  -4   7  -6         24.77         34.10         6.00 o
  -3   7  -6         12.75         11.93         3.17 o
  -2   7  -6          5.70          4.22         1.98 o
  -1   7  -6         14.74         14.12         3.33 o
   0   7  -6          4.26          5.57         1.61 o
   1   7  -6          3.42          1.85         1.30 o
   2   7  -6          7.60          6.69         1.70 o
   3   7  -6         16.60         10.20         3.18 o
   4   7  -6         35.88         35.74         3.18 o
   5   7  -6          0.36          0.61         1.02 o
   6   7  -6         45.61         47.98         5.08 o
   7   7  -6          5.18          6.77         2.89 o
  -4   8  -6         12.48         13.09         3.90 o
  -3   8  -6          3.69          6.51         2.73 o
  -2   8  -6          9.23          7.65         2.93 o
  -1   8  -6          3.78          4.39         2.12 o
   0   8  -6         16.70         23.17         4.77 o
   1   8  -6          7.88          5.27         1.55 o
   2   8  -6         21.36         24.98         3.36 o
   3   8  -6         22.26         23.54         3.25 o
   4   8  -6         13.31         14.68         2.59 o
   5   8  -6          4.05          0.54         1.76 o
   6   8  -6          9.29          3.76         2.20 o
   0   9  -6         46.60         47.21         7.21 o
   1   9  -6          4.40          7.54         2.76 o
   2   9  -6         25.77         22.90         4.75 o
   3   9  -6          1.87         -0.27         1.37 o
  -3   0  -5        252.97        235.93         9.50 o
   1   0  -5        354.33        374.36        12.32 o
   3   0  -5        194.27        200.09         7.69 o
   5   0  -5        190.52        194.37         5.64 o
   7   0  -5         95.98         84.70         7.03 o
   9   0  -5         12.43         13.82         3.31 o
  11   0  -5          3.78         -1.02         1.54 o
  -6   1  -5         17.00         12.35         1.93 o
  -5   1  -5         44.44         40.62         3.60 o
  -4   1  -5         41.65         34.64         3.49 o
  -3   1  -5         29.74         28.90         3.09 o
  -2   1  -5         40.58         41.14         2.74 o
  -1   1  -5        360.99        403.51        11.78 o
   0   1  -5         47.81         47.83         1.54 o
   1   1  -5        628.05        699.74        11.73 o
   2   1  -5         71.85         79.86         2.44 o
   3   1  -5        133.41        138.46         4.66 o
   4   1  -5         98.90         97.13         3.98 o
   5   1  -5         14.02         12.91         1.26 o
   6   1  -5         64.61         65.39         2.57 o
   7   1  -5         20.95         17.37         1.41 o
   8   1  -5         25.34         25.17         1.81 o
   9   1  -5          9.93          8.02         1.73 o
  10   1  -5          2.40          2.19         1.19 o
  -6   2  -5          5.50          5.80         1.68 o
  -5   2  -5         22.34         20.96         2.92 o
  -4   2  -5         14.52         12.51         1.87 o
  -3   2  -5         27.55         24.65         2.51 o
  -2   2  -5        341.73        332.52        13.23 o
  -1   2  -5        605.40        582.89        18.98 o
   0   2  -5       1173.29       1252.50        41.83 o
   1   2  -5        745.77        812.97        17.76 o
   2   2  -5        853.61        894.65        31.38 o
   3   2  -5         34.49         29.81         1.56 o
   4   2  -5        196.42        202.47         5.75 o
   5   2  -5          9.23          9.09         1.36 o
   6   2  -5         11.82          9.58         1.26 o
   7   2  -5         15.26         13.13         1.80 o
   8   2  -5          7.49          6.20         1.16 o
   9   2  -5          1.83         -0.05         0.50 o
  10   2  -5          8.99         10.51         2.92 o
  -6   3  -5          5.60          5.40         1.70 o
  -5   3  -5         96.27         91.10         7.10 o
  -4   3  -5         53.03         53.70         5.22 o
  -3   3  -5        147.64        141.61         8.57 o
  -2   3  -5         36.25         32.24         3.74 o
  -1   3  -5         73.27         80.15         4.34 o
   0   3  -5          5.47          9.53         1.39 o
   1   3  -5        127.60        130.14         5.46 o
   2   3  -5         20.23         21.58         2.08 o
   3   3  -5        233.20        206.46         7.76 o
   4   3  -5         20.15         18.44         1.59 o
   5   3  -5        134.46        115.47         4.70 o
   6   3  -5          7.00          9.18         1.57 o
   7   3  -5          5.28          6.22         1.18 o
   8   3  -5          4.13          3.52         1.05 o
   9   3  -5         11.40          9.20         1.54 o
  10   3  -5          1.86          3.09         1.32 o
  -7   4  -5          3.67          3.98         1.53 o
  -6   4  -5         43.73         48.16         5.72 o
  -5   4  -5         54.12         60.81         6.33 o
  -4   4  -5        150.82        153.32        10.07 o
  -3   4  -5        176.95        182.88        10.82 o
  -2   4  -5         87.18         90.28         7.11 o
  -1   4  -5        101.94        107.05         5.49 o
   0   4  -5         58.40         59.49         3.92 o
   1   4  -5         17.52         19.15         2.13 o
   2   4  -5          4.57          3.63         0.80 o
   3   4  -5        146.13        138.97         7.02 o
   4   4  -5        119.22        116.04         4.62 o
   5   4  -5         90.38         86.46         4.21 o
   6   4  -5         82.81         73.62         5.28 o
   7   4  -5         27.63         31.79         4.06 o
   8   4  -5          6.88          5.70         1.41 o
   9   4  -5          3.63          2.52         0.84 o
  10   4  -5          0.56          1.09         1.04 o
  -7   5  -5          1.04          1.06         1.29 o
  -6   5  -5         38.20         43.79         5.94 o
  -5   5  -5         27.97         24.56         4.21 o
  -4   5  -5          7.85          9.54         2.56 o
  -3   5  -5        159.96        164.79        11.12 o
  -2   5  -5        207.15        198.85        12.23 o
  -1   5  -5        200.66        181.93        11.30 o
   0   5  -5        372.42        344.48        11.62 o
   1   5  -5        143.90        130.75         6.47 o
   2   5  -5        297.98        260.48         7.86 o
   3   5  -5        114.74        108.85         4.75 o
   4   5  -5         55.34         50.45         3.25 o
   5   5  -5         16.64         16.26         1.71 o
   6   5  -5         25.97         24.58         3.22 o
   7   5  -5          2.07          0.80         0.66 o
   8   5  -5         18.68         18.29         3.03 o
   9   5  -5          2.42          3.43         1.08 o
  -7   6  -5         10.30         13.03         3.60 o
  -6   6  -5          5.48          6.40         2.55 o
  -5   6  -5         29.92         26.51         4.75 o
  -4   6  -5          5.26          7.13         2.52 o
  -3   6  -5         68.12         63.42         7.31 o
  -2   6  -5         50.99         48.43         6.35 o
  -1   6  -5        111.45        104.27         9.10 o
   0   6  -5         52.73         50.74         4.20 o
   1   6  -5        100.33         95.50         5.84 o
   2   6  -5         98.60         90.83         4.64 o
   3   6  -5         62.78         63.04         3.87 o
   4   6  -5         22.59         22.06         2.23 o
   5   6  -5         37.39         42.33         3.18 o
   6   6  -5          9.23         10.39         3.38 o
   7   6  -5         17.72         17.89         2.99 o
   8   6  -5          8.91          4.21         1.87 o
  -6   7  -5          3.97          8.25         2.93 o
  -5   7  -5          1.16          1.12         1.41 o
  -4   7  -5          6.86          3.36         1.76 o
  -3   7  -5          7.80          7.20         2.87 o
  -2   7  -5          0.15          0.20         1.24 o
  -1   7  -5         10.26          8.73         2.92 o
   0   7  -5          4.58          6.74         1.71 o
   1   7  -5          1.78          0.91         1.18 o
   2   7  -5          4.49          2.41         1.19 o
   3   7  -5         26.40         27.46         2.68 o
   4   7  -5         40.99         41.74         3.34 o
   5   7  -5         10.08         10.56         2.22 o
   6   7  -5         13.44         12.27         2.55 o
   7   7  -5          3.64          2.41         0.87 o
  -4   8  -5         25.11         28.20         5.56 o
  -3   8  -5         17.00         20.80         4.78 o
  -2   8  -5          3.59          4.66         2.03 o
  -1   8  -5          8.79          9.56         3.09 o
   0   8  -5          7.67          7.87         2.68 o
   1   8  -5          9.72         10.87         2.15 o
   2   8  -5          4.34          2.84         1.09 o
   3   8  -5         10.49          7.32         1.51 o
   4   8  -5          8.45          9.22         2.15 o
   5   8  -5         14.93         14.58         2.77 o
   6   8  -5          3.59         11.18         3.55 o
  -1   9  -5         24.46         27.39         5.58 o
   0   9  -5          3.19          3.95         2.23 o
   1   9  -5          2.95          1.02         0.98 o
   2   9  -5          7.48          5.92         2.26 o
   3   9  -5          2.67          1.95         1.53 o
  -4   0  -4         15.75         20.38         2.02 o
  -2   0  -4        169.46        130.97         5.76 o
   0   0  -4        318.44        335.28        10.72 o
   2   0  -4         16.84         16.37         1.89 o
   4   0  -4         13.65         12.07         1.07 o
   6   0  -4          6.12          5.26         0.73 o
   8   0  -4         38.96         40.16         5.17 o
  10   0  -4         17.34         15.36         3.75 o
  -6   1  -4         72.18         73.16         4.91 o
  -5   1  -4         13.65         11.30         1.86 o
  -4   1  -4         72.41         60.36         4.21 o
  -3   1  -4        136.98        125.68         6.26 o
  -2   1  -4         24.35         21.48         1.40 o
  -1   1  -4        437.18        463.43        12.23 o
   0   1  -4        243.17        252.74         5.22 o
   1   1  -4        300.95        306.27         5.73 o
   2   1  -4          6.10          5.26         0.58 o
   3   1  -4        103.54         96.84         3.65 o
   4   1  -4         44.22         42.68         2.55 o
   5   1  -4         40.70         33.26         2.65 o
   6   1  -4         35.52         38.86         1.97 o
   7   1  -4          4.26          2.77         1.01 o
   8   1  -4          6.55          5.24         0.81 o
   9   1  -4          0.19          0.01         0.70 o
  10   1  -4          3.97          8.58         2.06 o
  -6   2  -4         41.49         40.27         4.07 o
  -5   2  -4         26.61         30.66         3.46 o
  -4   2  -4          3.01          2.18         0.94 o
  -3   2  -4         39.04         43.19         2.31 o
  -2   2  -4         83.12         79.59         5.25 o
  -1   2  -4         49.69         52.74         3.98 o
   0   2  -4        356.21        379.96         9.26 o
   1   2  -4         37.23         38.96         3.62 o
   2   2  -4        482.12        505.54        17.22 o
   3   2  -4         30.48         22.07         1.27 o
   4   2  -4        180.11        179.16        11.66 o
   5   2  -4          6.27          5.45         1.16 o
   6   2  -4          5.98          6.06         1.01 o
   7   2  -4          0.79          0.31         0.35 o
   8   2  -4          4.41          3.30         0.59 o
   9   2  -4          3.02          2.47         0.79 o
  10   2  -4          6.45          6.36         1.70 o
  -7   3  -4         22.28         22.00         3.53 o
  -6   3  -4          8.05         10.17         2.37 o
  -5   3  -4         87.23         82.35         6.60 o
  -4   3  -4        144.80        153.18         9.01 o
  -3   3  -4        276.54        290.50        12.83 o
  -2   3  -4        328.48        329.10        13.73 o
  -1   3  -4        478.86        550.31        13.46 o
   0   3  -4         53.25         58.48         3.37 o
   1   3  -4        299.31        353.21        10.26 o
   2   3  -4         54.90         51.41         2.57 o
   3   3  -4        104.90        105.13         3.86 o
   4   3  -4         31.35         26.39         1.82 o
   5   3  -4          2.22          1.28         0.58 o
   6   3  -4         41.28         42.18         3.49 o
   7   3  -4         12.46         14.21         1.75 o
   8   3  -4         33.67         36.09         2.97 o
   9   3  -4          6.12          5.96         1.34 o
  10   3  -4         11.57         13.31         2.61 o
  -7   4  -4         18.17         24.25         4.06 o
  -6   4  -4        127.83        139.39         9.98 o
  -5   4  -4         16.27         14.35         3.11 o
  -4   4  -4        361.12        348.36        16.07 o
  -3   4  -4        132.97        126.02         8.66 o
  -2   4  -4        238.06        230.82        11.87 o
  -1   4  -4        155.39        153.24         6.45 o
   0   4  -4         26.17         22.95         2.35 o
   1   4  -4        138.72        135.96         4.78 o
   2   4  -4          3.49          1.67         0.46 o
   3   4  -4         49.59         46.16         1.95 o
   4   4  -4          0.17          0.36         0.43 o
   5   4  -4         70.42         66.39         3.27 o
   6   4  -4          5.53          2.66         0.85 o
   7   4  -4         44.04         48.89         6.08 o
   8   4  -4         10.58          9.87         1.99 o
   9   4  -4          5.83          5.38         1.29 o
  10   4  -4          2.84          1.67         0.95 o
  -7   5  -4         40.68         42.16         5.88 o
  -6   5  -4          9.13          7.91         2.52 o
  -5   5  -4         85.38        105.57         9.03 o
  -4   5  -4         28.49         24.04         4.09 o
  -3   5  -4         15.78         19.35         3.68 o
  -2   5  -4        101.40        101.98         8.09 o
  -1   5  -4        100.30         97.73         7.88 o
   0   5  -4         91.79         89.63         5.16 o
   1   5  -4        199.90        201.35         6.54 o
   2   5  -4         74.37         70.87         3.70 o
   3   5  -4        106.04         91.83         4.22 o
   4   5  -4         61.35         52.88         3.19 o
   5   5  -4         39.95         34.32         2.56 o
   6   5  -4          8.51          7.62         4.07 o
   7   5  -4          4.32          4.61         1.34 o
   8   5  -4          1.22         -0.52         0.86 o
   9   5  -4          0.97          1.25         0.62 o
  -7   6  -4         30.69         37.66         6.05 o
  -6   6  -4          7.76          2.51         1.56 o
  -5   6  -4         34.43         38.93         5.81 o
  -4   6  -4         19.27         15.80         3.55 o
  -3   6  -4          6.18          7.16         2.47 o
  -2   6  -4         40.01         35.52         5.17 o
  -1   6  -4        125.05        125.91         9.71 o
   0   6  -4         88.44         85.80         5.44 o
   1   6  -4         75.31         71.17         3.98 o
   2   6  -4         66.03         64.25         4.38 o
   3   6  -4          0.62          0.00         0.49 o
   4   6  -4         14.22         14.43         1.77 o
   5   6  -4         10.57         13.06         2.65 o
   6   6  -4         10.28          9.06         2.01 o
   7   6  -4          4.77          5.30         1.72 o
   8   6  -4          4.38          3.49         1.47 o
  -7   7  -4          2.74          1.35         0.94 o
  -6   7  -4         21.96         18.28         4.48 o
  -5   7  -4          5.21          5.17         2.50 o
  -4   7  -4         11.04          8.98         2.78 o
  -3   7  -4         13.46         20.09         4.34 o
  -2   7  -4          1.74          0.56         1.02 o
  -1   7  -4          1.13          2.94         1.83 o
   0   7  -4          3.10          3.57         1.15 o
   1   7  -4         14.55          9.95         1.60 o
   2   7  -4          7.55          5.83         1.15 o
   3   7  -4          9.56          8.21         1.39 o
   4   7  -4          5.46          3.59         1.39 o
   5   7  -4          5.09          6.69         1.74 o
   6   7  -4          0.48         -1.00         1.13 o
   7   7  -4          0.86          1.25         1.95 o
  -5   8  -4          4.98          6.44         2.80 o
  -4   8  -4          5.69          8.87         3.17 o
  -3   8  -4          8.24         11.48         3.68 o
  -2   8  -4          1.16         -1.33         1.70 o
  -1   8  -4          1.95         -0.27         1.44 o
   0   8  -4          1.36          3.00         1.77 o
   1   8  -4          5.11          4.64         1.42 o
   2   8  -4          0.92          0.94         0.72 o
   3   8  -4          2.23          0.80         0.73 o
   4   8  -4          5.07          3.62         1.97 o
   5   8  -4         19.16         21.75         3.38 o
   6   8  -4          9.65         15.48         4.12 o
  -1   9  -4          6.10          2.99         1.79 o
   0   9  -4         23.80         30.60         5.70 o
   1   9  -4          0.21          0.85         1.59 o
   2   9  -4         13.31         16.78         3.97 o
   3   9  -4          8.20          7.02         1.71 o
  -5   0  -3         24.24         22.51         1.86 o
  -1   0  -3        433.93        442.09         6.85 o
   1   0  -3         56.49         60.38         3.16 o
   3   0  -3        107.56        100.75         3.98 o
   5   0  -3          7.13          6.74         0.78 o
   7   0  -3         21.42         21.26         1.69 o
   9   0  -3         37.71         46.71         6.11 o
  -6   1  -3         10.73          9.76         1.63 o
  -5   1  -3          3.09          3.75         1.01 o
  -4   1  -3          8.70          7.51         1.37 o
  -3   1  -3          6.93          6.72         1.20 o
  -2   1  -3         74.30         73.75         8.08 o
  -1   1  -3        136.68        121.74         3.09 o
   0   1  -3        391.17        383.80         8.65 o
   1   1  -3        284.46        285.70         6.78 o
   2   1  -3         31.00         30.15         1.33 o
   3   1  -3        139.36        148.41         6.76 o
   4   1  -3         75.21         85.59         4.92 o
   5   1  -3         71.28         77.14         3.18 o
   6   1  -3         54.54         53.15         4.49 o
   7   1  -3         35.70         33.27         2.02 o
   8   1  -3          7.60          8.47         1.11 o
   9   1  -3          3.33          2.82         0.83 o
  10   1  -3         14.27         19.63         2.98 o
  -7   2  -3         31.53         25.73         3.21 o
  -6   2  -3         11.42         11.57         2.16 o
  -5   2  -3         85.94         79.38         5.62 o
  -4   2  -3         47.64         45.14         2.07 o
  -3   2  -3         78.04         84.62         3.22 o
  -2   2  -3        129.43        124.31         4.16 o
  -1   2  -3         34.79         34.50         3.07 o
   0   2  -3        157.38        197.06         7.98 o
   1   2  -3        221.18        255.24        17.67 o
   2   2  -3         30.26         38.17         1.82 o
   3   2  -3        232.39        235.27         8.29 o
   4   2  -3         35.95         33.76         2.43 o
   5   2  -3         18.69         17.70         1.92 o
   6   2  -3          0.19          0.36         0.48 o
   7   2  -3         11.78         13.59         2.63 o
   8   2  -3          4.31          5.39         1.01 o
   9   2  -3          8.63          9.65         1.36 o
  10   2  -3          1.62          4.40         2.37 o
  -7   3  -3         24.11         22.66         3.43 o
  -6   3  -3         53.62         56.17         5.49 o
  -5   3  -3         58.89         60.60         5.50 o
  -4   3  -3         50.93         42.76         4.34 o
  -3   3  -3         45.52         44.06         4.23 o
  -2   3  -3        124.51        141.03         7.78 o
  -1   3  -3         58.64         67.83         3.58 o
   0   3  -3        250.38        357.09        12.22 o
   1   3  -3         45.32         47.36         3.34 o
   2   3  -3         29.72         31.73         1.39 o
   3   3  -3          3.15          2.90         0.60 o
   4   3  -3         15.00         14.31         1.68 o
   5   3  -3         31.31         33.32         2.85 o
   6   3  -3         10.27         10.99         1.77 o
   7   3  -3         31.83         33.09         2.69 o
   8   3  -3          4.75          2.81         0.82 o
   9   3  -3         16.36         25.73         2.74 o
  10   3  -3         16.57         19.56         3.13 o
  -7   4  -3         19.18         21.52         3.81 o
  -6   4  -3         58.21         59.94         6.17 o
  -5   4  -3         79.58         86.73         7.27 o
  -4   4  -3          4.91          5.68         1.95 o
  -3   4  -3        232.18        239.71        11.99 o
  -2   4  -3         31.44         32.62         3.91 o
  -1   4  -3         84.02         80.46         4.52 o
   0   4  -3         24.54         20.27         1.63 o
   1   4  -3         49.85         51.12         2.69 o
   2   4  -3         23.43         20.73         1.16 o
   3   4  -3         78.50         83.96         3.11 o
   4   4  -3         37.23         34.26         2.21 o
   5   4  -3         36.46         33.97         2.43 o
   6   4  -3         23.48         17.97         3.39 o
   7   4  -3         20.88         20.82         3.87 o
   8   4  -3          1.81          1.53         0.65 o
   9   4  -3          5.69          5.78         1.26 o
  10   4  -3          0.13          0.28         0.79 o
  -7   5  -3          3.58          4.44         2.07 o
  -6   5  -3         17.32         20.13         3.91 o
  -5   5  -3         15.38          9.93         2.61 o
  -4   5  -3          7.04          5.76         1.90 o
  -3   5  -3          5.85          2.99         1.36 o
  -2   5  -3         42.92         35.40         4.76 o
  -1   5  -3         42.62         41.43         5.00 o
   0   5  -3         23.00         20.85         1.83 o
   1   5  -3        175.96        179.92         5.94 o
   2   5  -3         16.85         16.64         1.70 o
   3   5  -3        209.85        198.34         6.33 o
   4   5  -3         48.97         47.02         2.91 o
   5   5  -3         82.80         75.40         3.91 o
   6   5  -3         16.50         14.75         2.38 o
   7   5  -3          9.23         10.11         2.06 o
   8   5  -3          0.05         -1.88         1.95 o
   9   5  -3          7.30          7.28         1.95 o
  -7   6  -3          1.68          0.34         1.18 o
  -6   6  -3         16.77         23.63         4.58 o
  -5   6  -3          0.24          1.12         1.36 o
  -4   6  -3         42.90         52.40         6.40 o
  -3   6  -3          0.18          0.31         1.06 o
  -2   6  -3         86.75         90.00         8.11 o
  -1   6  -3         12.50         10.56         2.66 o
   0   6  -3        104.83        102.68         4.64 o
   1   6  -3         57.57         55.53         3.36 o
   2   6  -3         30.67         28.25         2.39 o
   3   6  -3         23.92         23.28         2.19 o
   4   6  -3          1.29         -0.02         0.45 o
   5   6  -3         10.93         11.62         2.14 o
   6   6  -3          4.96          4.31         1.36 o
   7   6  -3         30.72         26.14         3.61 o
   8   6  -3         10.05         11.13         2.56 o
  -7   7  -3         12.68         10.59         3.55 o
  -6   7  -3          0.35         -0.54         1.77 o
  -5   7  -3         34.51         46.70         6.84 o
  -4   7  -3          5.49          6.88         2.64 o
  -3   7  -3         44.85         44.50         6.23 o
  -2   7  -3         28.29         27.01         4.68 o
  -1   7  -3         13.92         13.15         3.07 o
   0   7  -3         29.18         27.86         2.48 o
   1   7  -3          8.86          6.50         1.27 o
   2   7  -3         27.20         29.60         3.26 o
   3   7  -3          7.22          6.85         1.29 o
   4   7  -3         14.51         12.52         1.70 o
   5   7  -3          0.57         -0.80         1.36 o
   6   7  -3         11.57          9.22         1.93 o
   7   7  -3          0.15         -0.13         1.19 o
   8   7  -3          5.24          7.20         2.96 o
  -5   8  -3          7.10         11.02         3.50 o
  -4   8  -3          1.73          1.30         1.64 o
  -3   8  -3          9.60          8.82         2.94 o
  -2   8  -3          9.03          9.32         2.86 o
  -1   8  -3          1.99          3.22         1.75 o
   0   8  -3          7.49          6.27         2.41 o
   1   8  -3          6.41          4.07         1.22 o
   2   8  -3          6.62          3.03         2.69 o
   3   8  -3          2.73          1.82         0.96 o
   4   8  -3         21.62         16.90         4.02 o
   5   8  -3          2.54          2.00         1.25 o
  -2   9  -3          4.03          0.39         1.53 o
  -1   9  -3          4.87          6.94         2.62 o
   0   9  -3          0.25         -0.19         0.86 o
   1   9  -3         19.39         24.09         4.97 o
   2   9  -3          3.91          4.18         1.52 o
   3   9  -3          7.14          6.86         2.73 o
  -6   0  -2         31.19         27.01         1.72 o
  -2   0  -2        294.06        258.22         7.16 o
   2   0  -2       1723.21       1608.92        58.08 o
   4   0  -2         59.34         44.12         3.07 o
   6   0  -2        317.84        273.58        10.83 o
   8   0  -2        130.02        134.66         5.39 o
  10   0  -2         10.23          8.57         2.82 o
  -6   1  -2          4.59          5.40         1.14 o
  -5   1  -2         42.98         39.59         3.12 o
  -4   1  -2          3.77          4.56         0.98 o
  -3   1  -2        107.33        101.54         3.36 o
  -2   1  -2          8.81          8.29         0.53 o
  -1   1  -2       1175.86       1230.31        81.49 o
   0   1  -2        231.62        233.76         7.48 o
   1   1  -2       1044.33       1000.51        26.45 o
   2   1  -2        107.87         96.03         4.31 o
   3   1  -2         20.39         18.80         1.41 o
   4   1  -2        128.04        130.54         4.48 o
   5   1  -2         45.66         42.20         1.93 o
   6   1  -2        139.26        138.37         3.71 o
   7   1  -2          4.40          5.33         0.64 o
   8   1  -2         65.64         63.66         3.30 o
   9   1  -2         10.65         12.73         1.77 o
  10   1  -2          8.69          8.36         2.02 o
  -7   2  -2          0.80          0.37         0.36 o
  -6   2  -2          8.56          9.67         1.88 o
  -5   2  -2          9.39          7.97         1.57 o
  -4   2  -2        109.85        114.36         4.56 o
  -3   2  -2         33.10         34.06         1.34 o
  -2   2  -2         59.31         60.26         2.53 o
  -1   2  -2         49.35         50.36         2.37 o
   0   2  -2        136.12        142.89        12.03 o
   1   2  -2        219.14        222.33        21.35 o
   2   2  -2        249.18        299.50         7.07 o
   3   2  -2        372.62        410.54        14.45 o
   4   2  -2        166.24        184.29         9.02 o
   5   2  -2        184.08        221.90        10.25 o
   6   2  -2         67.32         51.08         3.71 o
   7   2  -2         45.61         42.81         3.44 o
   8   2  -2         80.48         82.28         4.34 o
   9   2  -2         54.48         55.24         3.36 o
  10   2  -2         28.29         24.41         3.32 o
  -7   3  -2         18.95         21.42         3.31 o
  -6   3  -2         11.03         10.01         2.24 o
  -5   3  -2         20.38         23.23         3.17 o
  -4   3  -2         15.42         10.94         2.10 o
  -3   3  -2        135.77        154.92         8.31 o
  -2   3  -2          8.28          9.50         1.80 o
  -1   3  -2        422.95        538.52        17.16 o
   0   3  -2         39.19         49.68         1.72 o
   1   3  -2         98.30        119.17         3.70 o
   2   3  -2          6.58          6.45         0.60 o
   3   3  -2         33.70         37.66         2.31 o
   4   3  -2          2.32          1.44         0.35 o
   5   3  -2         51.86         53.28         3.68 o
   6   3  -2          5.34          4.96         1.74 o
   7   3  -2         71.65         75.41         4.13 o
   8   3  -2          2.35          4.88         1.37 o
   9   3  -2         68.96         68.99         4.43 o
  10   3  -2          6.65         17.00         3.07 o
  -7   4  -2          0.01          0.10         0.73 o
  -6   4  -2         11.47         13.94         2.86 o
  -5   4  -2          4.91          4.62         1.60 o
  -4   4  -2         33.82         32.79         4.17 o
  -3   4  -2         51.71         55.06         5.17 o
  -2   4  -2         39.27         34.51         4.04 o
  -1   4  -2         94.25        100.30         3.73 o
   0   4  -2        107.19        119.41         4.50 o
   1   4  -2         61.79         80.43         3.84 o
   2   4  -2        207.19        210.70         5.11 o
   3   4  -2         61.36         68.24         2.72 o
   4   4  -2         58.42         51.41         2.68 o
   5   4  -2         28.46         23.90         1.71 o
   6   4  -2         41.22         34.18         4.69 o
   7   4  -2          9.79          8.46         3.02 o
   8   4  -2          6.30          6.55         1.33 o
   9   4  -2          9.76          8.34         1.62 o
  10   4  -2          1.79          3.31         1.83 o
  -7   5  -2         13.62         17.60         3.64 o
  -6   5  -2         10.61         14.85         3.17 o
  -5   5  -2         11.39         11.42         2.60 o
  -4   5  -2          5.97          7.24         2.23 o
  -3   5  -2         32.23         28.19         4.03 o
  -2   5  -2         15.71         17.16         3.08 o
  -1   5  -2         12.65         10.70         1.56 o
   0   5  -2         70.83         77.16         2.80 o
   1   5  -2         19.68         22.23         1.52 o
   2   5  -2         15.88         19.52         1.19 o
   3   5  -2         98.68        104.88         3.74 o
   4   5  -2         15.37         15.14         1.41 o
   5   5  -2         75.96         77.90         3.27 o
   6   5  -2         20.52         16.99         2.50 o
   7   5  -2         14.30         14.12         3.33 o
   8   5  -2          1.45          2.01         1.40 o
   9   5  -2          2.06          0.24         0.77 o
  -8   6  -2          5.19          6.47         2.57 o
  -7   6  -2          0.94          1.93         1.25 o
  -6   6  -2          5.38          5.17         2.20 o
  -5   6  -2         18.13         17.63         3.78 o
  -4   6  -2          4.54          4.12         1.72 o
  -3   6  -2         70.50         71.22         7.22 o
  -2   6  -2          6.25          5.99         2.25 o
  -1   6  -2         99.01         95.93         5.47 o
   0   6  -2         27.48         28.68         1.81 o
   1   6  -2         64.08         65.16         2.92 o
   2   6  -2         71.98         71.45         3.17 o
   3   6  -2          7.46          4.49         0.83 o
   4   6  -2         44.77         36.92         2.37 o
   5   6  -2          5.70          7.44         1.30 o
   6   6  -2          3.82          5.70         1.61 o
   7   6  -2          9.17          9.80         2.20 o
   8   6  -2         14.94         15.50         2.81 o
  -7   7  -2          5.47          8.66         3.31 o
  -6   7  -2         24.83         27.67         5.27 o
  -5   7  -2          9.52         11.72         3.30 o
  -4   7  -2         43.96         41.99         6.11 o
  -3   7  -2         40.99         35.56         5.54 o
  -2   7  -2         32.49         38.19         5.54 o
  -1   7  -2         59.63         61.46         6.93 o
   0   7  -2         17.60         19.57         2.03 o
   1   7  -2          1.36         -0.07         0.78 o
   2   7  -2          8.93          8.41         1.12 o
   3   7  -2         29.18         26.47         2.11 o
   4   7  -2          2.49          2.39         0.61 o
   5   7  -2         18.21         18.34         2.77 o
   6   7  -2         17.91         19.61         3.04 o
   7   7  -2         13.71         14.76         2.77 o
   8   7  -2          8.17         15.02         4.12 o
  -5   8  -2          2.59         -1.41         2.20 o
  -4   8  -2          7.17          7.59         3.08 o
  -2   8  -2          0.01          2.31         1.46 o
  -1   8  -2          8.99          7.24         2.64 o
   0   8  -2          8.58          8.16         1.78 o
   1   8  -2         18.00         15.68         3.96 o
   2   8  -2         13.96         11.56         2.14 o
   3   8  -2          9.91         11.55         4.39 o
   4   8  -2          9.92          6.67         2.66 o
   5   8  -2          8.74          6.89         2.55 o
  -2   9  -2          1.31          0.21         1.03 o
  -1   9  -2         18.44         22.79         4.88 o
   0   9  -2          1.16         -0.25         1.16 o
   1   9  -2         16.17         15.22         2.66 o
   2   9  -2          7.53          5.99         3.18 o
   3   9  -2         31.11         34.56         4.08 o
  -5   0  -1         75.43         60.24         2.80 o
  -3   0  -1        711.10        635.07        16.61 o
   3   0  -1        972.85        966.11        23.75 o
   5   0  -1        233.17        222.35         9.60 o
   7   0  -1        241.18        232.49         8.49 o
   9   0  -1         52.52         59.78         4.66 o
  -6   1  -1         77.97         86.15         4.83 o
  -5   1  -1         27.83         29.79         2.58 o
  -4   1  -1        139.79        147.43         6.10 o
  -3   1  -1        140.73        142.07         4.05 o
  -2   1  -1       1099.47       1064.22        30.15 o
  -1   1  -1       2582.51       2521.46        42.16 o
   0   1  -1        110.66        151.96         4.89 o
   2   1  -1       4804.77       4629.05        72.24 o
   3   1  -1        792.77        832.33        31.41 o
   4   1  -1       2119.49       2065.12        49.03 o
   6   1  -1        245.30        243.00         6.62 o
   7   1  -1        143.89        136.46         6.86 o
   8   1  -1          4.95          4.68         0.84 o
   9   1  -1         46.00         44.42         3.72 o
  10   1  -1          0.51          0.52         0.72 o
  -7   2  -1         17.52         23.49         2.96 o
  -6   2  -1          8.27          7.49         1.64 o
  -5   2  -1        235.04        209.51         8.41 o
  -4   2  -1          7.74         11.26         0.82 o
  -3   2  -1        493.00        526.29         8.71 o
  -2   2  -1         95.58         86.76         3.13 o
  -1   2  -1         32.22         33.01         2.66 o
   0   2  -1        178.16        229.19        12.99 o
   1   2  -1        209.50        263.47        17.89 o
   2   2  -1        373.01        371.41        15.11 o
   3   2  -1        391.00        441.08        10.89 o
   4   2  -1        377.59        401.24        15.11 o
   5   2  -1        629.29        657.34        22.12 o
   6   2  -1        205.64        208.84         6.64 o
   7   2  -1        171.14        187.60        11.48 o
   8   2  -1         45.77         42.39         3.91 o
   9   2  -1         22.57         23.28         2.07 o
  10   2  -1          2.73          4.31         1.11 o
  -7   3  -1         10.19         10.26         2.15 o
  -6   3  -1         37.27         36.14         4.15 o
  -5   3  -1         49.00         60.61         5.18 o
  -4   3  -1        112.08        103.52         7.31 o
  -3   3  -1         94.20         91.46         6.07 o
  -2   3  -1        136.28        128.51         7.23 o
  -1   3  -1         51.12         58.44         1.90 o
   0   3  -1         64.20         86.19         2.98 o
   1   3  -1        143.82        212.89        15.52 o
   2   3  -1         56.96         71.15         2.18 o
   3   3  -1        183.42        179.58         5.59 o
   4   3  -1          0.88          1.20         0.37 o
   5   3  -1         39.42         41.17         4.60 o
   6   3  -1          3.85          3.30         1.09 o
   7   3  -1         10.19         11.90         2.41 o
   8   3  -1         75.61         69.37         5.28 o
   9   3  -1          7.88          9.42         1.66 o
  10   3  -1         60.68         64.73         4.53 o
  -7   4  -1          8.87          6.70         2.05 o
  -6   4  -1          7.41          4.84         1.42 o
  -5   4  -1         33.79         36.74         4.49 o
  -4   4  -1         11.37          8.13         1.88 o
  -3   4  -1         23.18         21.83         3.19 o
  -2   4  -1         35.42         40.53         4.43 o
  -1   4  -1        250.64        291.91         6.31 o
   0   4  -1        117.11        158.88         3.86 o
   1   4  -1        140.30        186.55         4.45 o
   2   4  -1        100.82        100.44         6.75 o
   3   4  -1         14.90         17.71         1.50 o
   4   4  -1        104.14         99.55         4.39 o
   5   4  -1         43.62         60.27         6.18 o
   6   4  -1         73.64         80.39         7.50 o
   7   4  -1         56.82         60.91         8.10 o
   8   4  -1         20.64         21.18         2.45 o
   9   4  -1         10.85         10.74         1.83 o
  10   4  -1          2.61          0.70         1.06 o
  -8   5  -1          1.91          2.64         1.62 o
  -7   5  -1          5.86          6.08         2.02 o
  -6   5  -1         14.93         13.70         3.13 o
  -5   5  -1         22.33         22.24         3.91 o
  -4   5  -1          4.80          4.45         1.39 o
  -3   5  -1         68.95         61.86         6.24 o
  -2   5  -1         16.29         13.13         0.94 o
  -1   5  -1         52.43         60.44         3.01 o
   0   5  -1          0.98          1.97         0.63 o
   1   5  -1         51.43         58.31         2.70 o
   2   5  -1        114.11        121.92         3.87 o
   3   5  -1         67.32         58.47         3.56 o
   4   5  -1         93.75         90.32         4.05 o
   5   5  -1         37.58         29.90         5.96 o
   6   5  -1          7.25          6.89         2.11 o
   7   5  -1          3.38          2.28         1.05 o
   8   5  -1          1.39          1.06         1.20 o
   9   5  -1          3.52          4.54         1.48 o
  -8   6  -1          1.15          1.22         0.83 o
  -7   6  -1          2.71          3.68         1.59 o
  -6   6  -1          1.64          2.56         1.38 o
  -5   6  -1         17.96         19.88         3.88 o
  -4   6  -1          8.80          6.60         2.13 o
  -3   6  -1          3.19          6.24         2.50 o
  -2   6  -1         12.97         11.95         2.95 o
  -1   6  -1        108.06        116.18         4.14 o
   0   6  -1         66.09         81.91         3.14 o
   1   6  -1        198.23        221.12         8.70 o
   2   6  -1         72.61         74.54         3.21 o
   3   6  -1         54.44         54.73         3.82 o
   4   6  -1          4.40          3.19         0.72 o
   5   6  -1         49.29         49.79         3.53 o
   6   6  -1         15.24         13.58         1.92 o
   7   6  -1         18.80         18.78         2.91 o
   8   6  -1          5.43          6.00         1.82 o
  -8   7  -1         10.87         11.67         3.67 o
  -7   7  -1          6.33          3.72         1.51 o
  -6   7  -1         10.58          8.41         2.62 o
  -5   7  -1          5.39          5.57         2.11 o
  -4   7  -1          4.63          5.12         2.29 o
  -3   7  -1          6.48          3.45         2.08 o
  -2   7  -1         24.65         25.13         4.57 o
  -1   7  -1         25.69         26.84         2.96 o
   0   7  -1         91.76        104.00         5.18 o
   1   7  -1         13.78         17.77         1.83 o
   2   7  -1         38.32         36.58         2.40 o
   3   7  -1         14.95         15.74         1.62 o
   4   7  -1         31.35         31.16         2.31 o
   5   7  -1         10.28         11.49         1.78 o
   6   7  -1         48.49         50.74         3.91 o
   7   7  -1          6.15          8.68         2.25 o
   8   7  -1         13.78         13.72         3.74 o
  -5   8  -1         35.38         25.65         5.25 o
  -4   8  -1         19.57         23.31         4.86 o
  -3   8  -1         30.81         33.33         5.69 o
  -2   8  -1         10.83         12.13         3.30 o
  -1   8  -1         10.09          6.65         3.40 o
   0   8  -1          4.98          3.15         1.10 o
   1   8  -1          7.79          6.11         2.14 o
   2   8  -1         37.59         37.21         3.85 o
   3   8  -1         19.05         21.70         2.34 o
   4   8  -1         38.19         33.43         5.09 o
   5   8  -1         26.72         19.05         4.56 o
  -3   9  -1          1.80          1.25         1.07 o
  -2   9  -1         28.46         39.27         6.42 o
  -1   9  -1          5.92          3.64         1.95 o
   0   9  -1          5.18          4.20         2.09 o
   1   9  -1          5.02          4.37         1.45 o
   2   9  -1         14.96          8.14         2.82 o
   3   9  -1         20.45         28.10         5.38 o
  -6   0   0        117.87        110.18         4.01 o
  -4   0   0        163.95        182.00         3.98 o
  -2   0   0      15048.18      14853.66       354.13 o
   2   0   0      15048.51      16184.25       353.83 o
   6   0   0        117.85        121.78         5.44 o
   8   0   0         91.75        103.95         5.99 o
  10   0   0         36.98         47.46         6.76 o
  -7   1   0         32.23         31.43         2.76 o
  -6   1   0         78.71         78.46         4.51 o
  -5   1   0        360.02        343.67        20.98 o
  -4   1   0        731.92        726.73        11.12 o
  -3   1   0       1230.08       1190.10        17.30 o
  -2   1   0       1489.55       1475.53        42.73 o
  -1   1   0        594.77        572.44        10.05 o
   1   1   0        594.78        565.11        13.32 o
   2   1   0       1490.18       1380.47       196.68 o
   3   1   0       1230.28       1194.45        36.89 o
   4   1   0        731.99        739.81        14.84 o
   5   1   0        360.16        377.89        18.59 o
   6   1   0         78.68         78.19         3.18 o
   7   1   0         32.21         34.08         2.57 o
   8   1   0          0.09          0.16         0.55 o
   9   1   0          5.69          4.81         1.06 o
  10   1   0          5.98          6.82         1.80 o
  -7   2   0         15.92         16.86         2.49 o
  -6   2   0        175.54        167.09         4.40 o
  -5   2   0        202.22        193.11         5.23 o
  -4   2   0         34.88         41.41         4.26 o
  -3   2   0        635.07        704.62        13.58 o
  -2   2   0        148.54        139.59         6.38 o
  -1   2   0        240.34        263.87        11.21 o
   0   2   0        352.21        414.00         8.72 o
   1   2   0        240.13        296.48        27.68 o
   2   2   0        148.64        144.44         4.14 o
   3   2   0        634.83        677.13        14.92 o
   4   2   0         34.91         35.40         3.74 o
   5   2   0        202.09        192.22        10.51 o
   6   2   0        175.65        167.13         8.88 o
   7   2   0         15.89         16.70         1.92 o
   8   2   0         34.48         32.21         3.42 o
   9   2   0          3.81          4.65         1.17 o
  10   2   0          3.55          3.15         1.03 o
  -7   3   0         49.73         60.34         5.54 o
  -6   3   0          9.57         11.13         2.32 o
  -5   3   0          2.16          0.52         0.70 o
  -4   3   0        121.77        129.50         4.36 o
  -3   3   0        368.83        366.38         8.33 o
  -2   3   0        363.29        381.27        14.15 o
  -1   3   0        231.44        290.67        24.96 o
   0   3   0        313.49        426.38         8.40 o
   1   3   0        231.43        284.81        12.34 o
   2   3   0        363.39        388.06        12.74 o
   3   3   0        368.79        369.64        11.49 o
   4   3   0        121.79        138.02         4.21 o
   5   3   0          2.17          0.59         0.98 o
   6   3   0          9.54         12.22         1.99 o
   7   3   0         49.70         55.70         4.50 o
   8   3   0         18.00         21.14         2.91 o
   9   3   0         23.42         24.62         3.37 o
  10   3   0          8.19          8.91         1.72 o
  -8   4   0          5.74          8.10         2.31 o
  -7   4   0         12.08         12.67         2.75 o
  -6   4   0         18.44         17.15         3.15 o
  -5   4   0          1.10          0.03         0.84 o
  -4   4   0         58.51         53.70         5.21 o
  -3   4   0         15.08         15.30         1.69 o
  -2   4   0          0.59          0.30         0.19 o
  -1   4   0         50.84         64.04         4.96 o
   0   4   0         84.32        134.38         6.19 o
   1   4   0         50.85         66.19         2.70 o
   2   4   0          0.60          0.18         0.57 o
   3   4   0         15.08         17.85         1.75 o
   4   4   0         58.56         54.85         5.12 o
   5   4   0          1.10          0.95         0.40 o
   6   4   0         18.45         15.14         3.19 o
   7   4   0         12.10         11.40         2.15 o
   8   4   0          5.74          6.83         1.44 o
   9   4   0         14.08         14.28         2.14 o
  10   4   0          5.51          9.10         2.94 o
  -8   5   0          1.59          0.20         1.03 o
  -7   5   0          1.34          1.81         1.15 o
  -6   5   0          0.34         -0.01         0.73 o
  -5   5   0         63.84         71.71         7.02 o
  -4   5   0         23.63         19.41         3.38 o
  -3   5   0        117.42        123.13         8.66 o
  -2   5   0         99.84        107.03         5.36 o
  -1   5   0         18.50         20.74         1.53 o
   0   5   0        117.19        143.66         3.91 o
   1   5   0         18.46         19.91         1.60 o
   2   5   0         99.83        104.69         4.86 o
   3   5   0        117.42        118.97         4.36 o
   4   5   0         23.60         21.18         1.78 o
   5   5   0         63.91         77.78         7.24 o
   6   5   0          0.34          0.23         0.93 o
   7   5   0          1.34          1.68         1.27 o
   8   5   0          1.59          2.20         1.48 o
   9   5   0          4.67          6.08         1.76 o
  -8   6   0          0.93          1.48         1.07 o
  -7   6   0         26.84         28.48         4.99 o
  -6   6   0         10.20         12.44         3.34 o
  -5   6   0         31.53         32.72         5.27 o
  -4   6   0         65.12         59.22         6.89 o
  -3   6   0          0.95          0.56         1.18 o
  -2   6   0        131.41        130.45         6.11 o
  -1   6   0          4.69          5.07         0.86 o
   0   6   0        105.97        136.68         4.13 o
   1   6   0          4.70          4.82         0.81 o
   2   6   0        131.47        144.94         5.36 o
   3   6   0          0.95          0.95         0.49 o
   4   6   0         65.15         58.58         4.19 o
   5   6   0         31.57         36.30         3.59 o
   6   6   0         10.18         10.15         1.96 o
   7   6   0         26.86         29.32         2.98 o
   8   6   0          0.92          0.79         0.81 o
  -8   7   0          8.44          5.55         2.26 o
  -7   7   0         15.49         17.37         4.11 o
  -6   7   0         11.36          7.69         2.62 o
  -5   7   0          0.33          2.64         1.74 o
  -4   7   0          9.36          8.24         2.87 o
  -3   7   0         72.42         80.04         8.55 o
  -2   7   0         38.98         41.54         5.00 o
  -1   7   0        153.79        179.77        11.39 o
   0   7   0         82.65         90.70         4.15 o
   1   7   0        153.74        179.62         6.26 o
   2   7   0         38.96         38.34         2.74 o
   3   7   0         72.42         69.88         3.41 o
   4   7   0          9.36          8.38         1.41 o
   5   7   0          0.33         -0.74         0.74 o
   6   7   0         11.36         15.55         2.12 o
   7   7   0         15.48         18.40         3.06 o
  -6   8   0          1.13          0.35         1.37 o
  -5   8   0         20.66         24.62         5.07 o
  -4   8   0          0.95          2.79         1.72 o
  -3   8   0         36.55         44.03         6.54 o
  -2   8   0         23.15         24.84         4.89 o
  -1   8   0         50.67         51.50         5.78 o
   0   8   0         50.58         57.89         5.80 o
   1   8   0         50.66         57.89         4.81 o
   2   8   0         23.17         25.93         2.49 o
   3   8   0         36.58         39.36         3.22 o
   4   8   0          0.95          0.20         1.45 o
   5   8   0         20.67         20.46         3.09 o
   6   8   0          1.13         -1.13         1.13 o
  -3   9   0         17.48          9.81         3.29 o
  -2   9   0          2.31          3.86         2.09 o
  -1   9   0          2.89          2.88         1.89 o
   0   9   0          0.00         -0.53         0.85 o
   1   9   0          2.89          2.08         0.95 o
   2   9   0          2.30          2.31         1.42 o
   3   9   0         17.47         12.69         3.30 o
  -5   0   1        233.31        231.42         5.25 o
  -3   0   1        972.80        907.49        23.90 o
   1   0   1       2962.57       2790.59        64.61 o
   3   0   1        710.88        780.75        19.69 o
   5   0   1         75.30         73.63         6.55 o
   7   0   1         17.19         16.18         2.16 o
   9   0   1          7.69          3.70         1.22 o
  -7   1   1        143.86        149.77         6.77 o
  -6   1   1        245.27        258.48         5.05 o
  -5   1   1         81.43         81.87         2.41 o
  -4   1   1       2119.58       2024.16        49.05 o
  -3   1   1        792.85        737.45        11.33 o
  -2   1   1       4805.30       4367.22        51.42 o
  -1   1   1       5214.12       4850.70       100.68 o
   0   1   1        110.69        129.18         4.67 o
   1   1   1       2581.96       2538.08        41.81 o
   2   1   1       1099.30       1072.97        72.84 o
   3   1   1        140.54        133.87         3.23 o
   4   1   1        139.79        134.49        11.28 o
   5   1   1         27.85         31.67         1.38 o
   6   1   1         77.86         83.25         4.45 o
   7   1   1         22.78         22.84         1.65 o
   8   1   1         44.04         41.65         3.13 o
   9   1   1          5.01          3.80         1.25 o
  10   1   1          2.39          0.89         0.86 o
  11   1   1          0.91          0.34         0.68 o
  -7   2   1        171.13        179.87         9.03 o
  -6   2   1        205.51        225.36        10.62 o
  -5   2   1        629.38        630.19        13.67 o
  -4   2   1        377.48        364.71         9.11 o
  -3   2   1        390.87        411.05         8.81 o
  -2   2   1        373.13        347.28         8.48 o
  -1   2   1        209.55        245.06        19.14 o
   0   2   1        178.37        226.51         6.86 o
   1   2   1         32.17         32.89         2.41 o
   2   2   1         95.55         90.83         6.50 o
   3   2   1        492.72        537.49        10.87 o
   4   2   1          7.73         10.17         2.19 o
   5   2   1        234.86        221.96        11.16 o
   6   2   1          8.28          7.14         1.15 o
   7   2   1         17.50         17.81         1.99 o
   8   2   1         12.83         14.41         1.59 o
   9   2   1          1.99          2.23         0.77 o
  10   2   1          5.01          5.81         1.34 o
  -7   3   1         10.20         10.16         2.29 o
  -6   3   1          3.86          2.30         0.64 o
  -5   3   1         39.47         45.87         4.42 o
  -4   3   1          0.89          1.30         0.40 o
  -3   3   1        183.38        182.41         6.10 o
  -2   3   1         56.90         58.25         2.43 o
  -1   3   1        143.83        190.40        20.73 o
   0   3   1         64.08         84.29         3.22 o
   1   3   1         51.08         62.00         3.31 o
   2   3   1        136.24        128.97         5.83 o
   3   3   1         94.18         92.96         3.66 o
   4   3   1        112.11        111.71         3.36 o
   5   3   1         49.05         50.07         3.64 o
   6   3   1         37.21         35.65         3.30 o
   7   3   1         10.22         11.29         1.70 o
   8   3   1         30.08         30.61         2.85 o
   9   3   1          0.20          1.04         1.11 o
  10   3   1          5.39          4.99         1.99 o
  -8   4   1         20.65         24.24         3.95 o
  -7   4   1         56.78         65.32         6.44 o
  -6   4   1         73.61         85.17         7.14 o
  -5   4   1         43.65         52.15         5.21 o
  -4   4   1        104.11        107.19         7.50 o
  -3   4   1         14.84         19.35         2.90 o
  -2   4   1        100.86        100.23         3.05 o
  -1   4   1        140.16        182.61        14.28 o
   0   4   1        117.24        170.92         5.38 o
   1   4   1        250.57        323.23         8.71 o
   2   4   1         35.44         39.54         3.14 o
   3   4   1         23.15         23.03         1.99 o
   4   4   1         11.35         12.04         1.34 o
   5   4   1         33.79         30.57         4.32 o
   6   4   1          7.41          6.54         2.32 o
   7   4   1          8.90          8.77         1.89 o
   8   4   1          0.59          1.08         0.58 o
   9   4   1          1.20          1.47         1.29 o
  10   4   1          3.00          0.32         0.85 o
  -8   5   1          1.38          2.83         1.18 o
  -7   5   1          3.38          5.26         1.82 o
  -6   5   1          7.24          5.55         1.85 o
  -5   5   1         37.57         34.51         4.66 o
  -4   5   1         93.74         85.15         7.43 o
  -3   5   1         67.30         56.87         2.80 o
  -2   5   1        114.12        110.28         3.60 o
  -1   5   1         51.43         62.93         3.47 o
   0   5   1          0.97          2.10         0.49 o
   1   5   1         52.48         69.08         5.62 o
   2   5   1         16.32         15.09         1.47 o
   3   5   1         69.02         66.01         3.17 o
   4   5   1          4.77          4.39         0.94 o
   5   5   1         22.33         18.90         3.66 o
   6   5   1         14.92         13.70         3.39 o
   7   5   1          5.85          7.87         2.57 o
   8   5   1          1.90          1.62         1.20 o
  -8   6   1          5.44          2.68         1.60 o
  -7   6   1         18.79         22.88         4.44 o
  -6   6   1         15.24         14.80         3.47 o
  -5   6   1         49.33         47.29         6.14 o
  -4   6   1          4.40          2.80         1.27 o
  -3   6   1         54.44         49.75         5.82 o
  -2   6   1         72.69         81.41         3.29 o
  -1   6   1        198.25        255.34         6.73 o
   0   6   1         66.11         93.07         3.27 o
   1   6   1        108.16        128.51         7.11 o
   2   6   1         12.99         12.54         1.43 o
   3   6   1          3.18          3.21         0.75 o
   4   6   1          8.82          9.41         1.26 o
   5   6   1         17.96         15.77         2.27 o
   6   6   1          1.64          2.83         1.19 o
   7   6   1          2.71          2.50         1.64 o
   8   6   1          1.15          1.38         1.59 o
  -8   7   1         13.79         11.07         3.40 o
  -7   7   1          6.15          3.89         2.11 o
  -6   7   1         48.46         59.81         7.65 o
  -5   7   1         10.29          8.68         2.83 o
  -4   7   1         31.34         29.78         5.03 o
  -3   7   1         14.95         12.83         3.55 o
  -2   7   1         38.33         44.21         3.61 o
  -1   7   1         13.78         15.83         2.24 o
   0   7   1         91.78        118.46         4.87 o
   1   7   1         25.74         31.10         3.11 o
   2   7   1         24.63         29.16         3.02 o
   3   7   1          6.49          4.76         1.26 o
   4   7   1          4.63          4.29         2.03 o
   5   7   1          5.38          3.28         1.69 o
   6   7   1         10.58         12.93         3.71 o
   7   7   1          6.33          7.60         2.04 o
  -6   8   1          1.48          2.03         1.86 o
  -5   8   1         26.73         32.80         5.90 o
  -4   8   1         38.23         40.43         6.45 o
  -3   8   1         19.06         20.29         4.75 o
  -1   8   1          7.78          7.27         1.71 o
   0   8   1          4.98          3.12         1.41 o
   1   8   1         10.06         10.91         2.13 o
   2   8   1         10.84         11.10         1.64 o
   3   8   1         30.75         33.27         2.92 o
   4   8   1         19.59         19.24         2.94 o
   5   8   1         35.35         41.13         4.50 o
   6   8   1         11.79         14.72         3.80 o
  -3   9   1         20.45         23.44         5.09 o
  -1   9   1          5.03          7.59         3.02 o
   0   9   1          5.18          3.58         1.85 o
   1   9   1          5.94          2.63         1.16 o
   2   9   1         28.46         35.85         5.13 o
   3   9   1          1.80          1.36         1.57 o
  -6   0   2        317.87        292.23         6.83 o
  -4   0   2         59.29         41.34         2.84 o
  -2   0   2       1722.96       1459.38        84.93 o
   2   0   2        294.14        274.23         7.07 o
   4   0   2        324.92        378.78        14.70 o
   6   0   2         31.18         27.13         2.11 o
   8   0   2          3.50          2.89         2.79 o
  10   0   2          9.84          9.35         2.48 o
  -7   1   2          4.39          4.52         0.77 o
  -6   1   2        139.31        143.01         4.48 o
  -5   1   2         45.65         43.06         2.69 o
  -4   1   2        128.09        124.40         2.94 o
  -3   1   2         20.43         20.15         1.84 o
  -2   1   2        107.95         86.99         5.84 o
  -1   1   2       1043.58        999.58        28.09 o
   0   1   2        231.54        239.44         7.28 o
   1   1   2       1175.30       1107.65        20.23 o
   2   1   2          8.76          9.32         0.52 o
   3   1   2        107.37         99.98         3.47 o
   4   1   2          3.76          3.81         0.42 o
   5   1   2         42.97         40.40         1.42 o
   6   1   2          4.59          3.39         0.69 o
   7   1   2         39.18         36.15         2.12 o
   8   1   2          7.27          6.34         1.09 o
   9   1   2          6.87          5.19         1.49 o
  10   1   2          1.15          0.07         0.52 o
  -7   2   2         45.59         42.86         2.80 o
  -6   2   2         67.26         72.28         2.79 o
  -5   2   2        184.04        199.55         8.74 o
  -4   2   2        166.13        167.37         8.39 o
  -3   2   2        372.50        394.49         8.94 o
  -2   2   2        248.91        277.63         6.73 o
  -1   2   2        218.87        251.77         9.97 o
   0   2   2        136.10        172.54         9.72 o
   1   2   2         49.26         50.07         2.28 o
   4   2   2        109.75        120.59         7.26 o
   5   2   2          9.38         11.67         1.37 o
   6   2   2          8.57          8.30         1.23 o
   7   2   2          0.80         -0.05         0.64 o
   8   2   2          6.22          6.77         1.11 o
   9   2   2          3.19          3.01         1.00 o
  10   2   2          2.48          3.51         1.11 o
  -8   3   2          2.36          3.18         1.41 o
  -7   3   2         71.70         74.37         6.18 o
  -6   3   2          5.35          5.68         1.09 o
  -5   3   2         51.83         54.25         3.34 o
  -4   3   2          2.33          2.85         0.60 o
  -3   3   2         33.73         33.86         3.43 o
  -2   3   2          6.62          4.03         1.25 o
  -1   3   2         98.26        142.98         6.83 o
   0   3   2         39.24         49.48         2.23 o
   1   3   2        422.78        516.99        16.65 o
   2   3   2          8.31          7.82         0.95 o
   3   3   2        135.70        147.54         4.28 o
   4   3   2         15.43         12.83         0.82 o
   5   3   2         20.42         20.63         2.39 o
   6   3   2         11.04         12.82         2.03 o
   7   3   2         18.95         21.89         2.32 o
   8   3   2          2.26          4.95         1.25 o
   9   3   2          9.26          9.42         1.42 o
  10   3   2          8.39         14.62         3.82 o
  -8   4   2          6.30          5.19         1.87 o
  -7   4   2          9.79          7.27         2.09 o
  -6   4   2         41.28         38.30         4.70 o
  -5   4   2         28.50         29.65         3.96 o
  -4   4   2         58.50         47.73         3.43 o
  -3   4   2         61.42         61.41         3.14 o
  -2   4   2        207.18        220.15        11.19 o
  -1   4   2         61.78         85.32         3.70 o
   0   4   2        107.17        122.06        10.88 o
   1   4   2         94.29        124.08         5.16 o
   2   4   2         39.22         34.78         2.48 o
   3   4   2         51.77         50.47         3.06 o
   4   4   2         33.76         33.55         4.14 o
   5   4   2          4.91          4.48         1.55 o
   6   4   2         11.43         11.80         3.08 o
   7   4   2          0.01         -0.02         1.14 o
   8   4   2          0.21          0.06         0.54 o
   9   4   2          1.88          3.78         1.18 o
  -8   5   2          1.45          1.19         0.99 o
  -7   5   2         14.29         15.47         3.29 o
  -6   5   2         20.54         19.46         3.67 o
  -5   5   2         75.89         74.68         7.23 o
  -4   5   2         15.37         16.23         3.06 o
  -3   5   2         98.68         99.53         5.08 o
  -2   5   2         15.88         16.56         1.59 o
  -1   5   2         19.74         22.98         2.10 o
   0   5   2         70.87         92.12         3.16 o
   1   5   2         12.62         14.48         1.40 o
   2   5   2         15.70         18.73         1.61 o
   3   5   2         32.28         32.91         2.14 o
   4   5   2          5.98          4.72         2.11 o
   5   5   2         11.41          8.94         2.62 o
   6   5   2         10.63         10.62         3.11 o
   7   5   2         13.63         11.83         3.12 o
   8   5   2          3.73          5.95         2.90 o
  -8   6   2         14.93         15.48         3.87 o
  -7   6   2          9.16          7.33         2.57 o
  -6   6   2          3.82          3.34         1.45 o
  -5   6   2          5.70          3.24         1.58 o
  -4   6   2         44.74         45.77         5.74 o
  -3   6   2          7.45          5.53         2.23 o
  -2   6   2         71.96         77.33         4.11 o
  -1   6   2         64.07         73.80         4.11 o
   0   6   2         27.48         40.70         2.24 o
   1   6   2         98.97        127.56         9.56 o
   2   6   2          6.27          8.85         1.17 o
   3   6   2         70.41         74.07         6.99 o
   4   6   2          4.53          4.45         0.94 o
   5   6   2         18.09         20.42         2.59 o
   6   6   2          5.38          1.26         0.87 o
   7   6   2          0.94         -1.55         1.68 o
  -8   7   2          8.18         15.00         4.03 o
  -7   7   2         13.73         13.21         3.71 o
  -6   7   2         17.92         22.64         4.69 o
  -5   7   2         18.23         15.61         3.82 o
  -4   7   2          2.49         -1.31         1.31 o
  -3   7   2         29.23         30.15         4.87 o
  -2   7   2          8.92          9.54         2.42 o
  -1   7   2          1.35          0.29         1.34 o
   0   7   2         17.57         22.81         2.78 o
   1   7   2         59.66         71.48         4.86 o
   2   7   2         32.46         33.63         3.34 o
   3   7   2         41.04         41.84         3.65 o
   4   7   2         43.94         36.44         5.36 o
   5   7   2          9.52          9.86         2.86 o
   6   7   2         24.82         24.50         4.80 o
   7   7   2          5.46         11.30         3.45 o
  -6   8   2          9.37         10.23         3.50 o
  -5   8   2          8.74         11.59         3.52 o
  -4   8   2          9.90         10.09         3.17 o
  -3   8   2          9.94         16.62         4.07 o
  -2   8   2         13.94         20.23         4.24 o
  -1   8   2         18.03         26.40         4.74 o
   0   8   2          8.58         10.31         2.28 o
   1   8   2          8.99         11.69         2.17 o
   2   8   2          0.01         -0.24         0.49 o
   3   8   2          1.28          0.80         0.46 o
   4   8   2          7.18          4.19         1.91 o
   5   8   2          2.59          0.75         1.53 o
  -3   9   2         31.10         37.76         6.65 o
  -2   9   2          7.53          8.81         3.09 o
  -1   9   2         16.13         25.72         5.15 o
   0   9   2          1.16          1.45         1.24 o
   1   9   2         18.38         20.56         3.02 o
   2   9   2          1.31          1.98         0.81 o
   3   9   2         19.17         22.71         4.82 o
   4   9   2          1.05         -1.23         1.37 o
  -7   0   3         21.39         21.49         2.36 o
  -5   0   3          7.16          7.44         1.33 o
  -3   0   3        107.55         95.33         4.93 o
  -1   0   3         56.49         56.93         3.25 o
   1   0   3        433.81        463.20         4.87 o
   3   0   3        206.22        216.55         3.59 o
   5   0   3         24.24         25.51         1.89 o
   7   0   3         40.40         41.45         2.89 o
   9   0   3         10.05         11.55         5.56 o
  -7   1   3         35.73         33.81         1.81 o
  -6   1   3         54.42         53.65         2.79 o
  -5   1   3         71.24         77.40         4.96 o
  -4   1   3         75.15         81.26         4.53 o
  -3   1   3        139.23        142.21         3.64 o
  -2   1   3         31.01         25.74         1.36 o
  -1   1   3        284.30        296.40        11.07 o
   0   1   3        391.29        391.92        10.65 o
   1   1   3        136.72        115.29         3.30 o
   2   1   3         74.31         74.69         3.13 o
   3   1   3          6.91          5.82         0.52 o
   4   1   3          8.69          8.00         0.49 o
   5   1   3          3.07          3.49         0.40 o
   6   1   3         10.73         10.43         0.93 o
   7   1   3          1.92          1.22         0.51 o
   8   1   3          0.43          0.09         0.38 o
   9   1   3          4.50          4.33         1.11 o
  10   1   3          1.83          1.21         0.85 o
  -7   2   3         11.79         11.19         1.52 o
  -6   2   3          0.19          0.17         0.40 o
  -5   2   3         18.62         19.30         1.38 o
  -4   2   3         35.93         32.08         1.88 o
  -3   2   3        232.22        225.44         6.13 o
  -2   2   3         30.31         33.75         3.05 o
  -1   2   3        221.09        284.00        13.26 o
   0   2   3        157.56        199.74         7.46 o
   1   2   3         34.72         30.62         3.85 o
   2   2   3        129.54        131.00         3.66 o
   3   2   3         78.04         87.07         4.19 o
   4   2   3         47.67         48.88         1.61 o
   5   2   3         85.94         86.79         6.82 o
   6   2   3         11.44         12.00         1.50 o
   7   2   3         31.56         32.41         2.66 o
   8   2   3          1.76          1.60         0.68 o
   9   2   3         17.56         21.86         2.18 o
  10   2   3          0.53          1.42         0.86 o
  -8   3   3          4.76          6.15         1.92 o
  -7   3   3         31.79         35.09         2.94 o
  -6   3   3         10.25         12.20         1.65 o
  -5   3   3         31.30         31.68         3.62 o
  -4   3   3         14.98         11.63         2.17 o
  -3   3   3          3.15          2.73         0.89 o
  -2   3   3         29.64         32.86         3.37 o
  -1   3   3         45.40         51.54         4.21 o
   0   3   3        250.03        331.87         5.98 o
   1   3   3         58.67         64.95         3.30 o
   2   3   3        124.49        134.06         7.54 o
   3   3   3         45.52         47.97         4.62 o
   4   3   3         50.95         44.44         2.78 o
   5   3   3         58.89         69.11         4.48 o
   6   3   3         53.63         53.41         5.09 o
   7   3   3         24.10         22.66         2.39 o
   8   3   3         48.63         50.87         3.83 o
   9   3   3          0.72          1.77         1.16 o
  10   3   3         28.58         30.03         5.58 o
  -8   4   3          1.81          1.24         1.16 o
  -7   4   3         20.92         27.40         4.13 o
  -6   4   3         23.48         25.45         2.68 o
  -5   4   3         36.47         37.12         3.11 o
  -4   4   3         37.19         33.54         3.97 o
  -3   4   3         78.41         70.37         5.72 o
  -2   4   3         23.39         24.20         3.21 o
  -1   4   3         49.82         54.47         4.68 o
   0   4   3         24.50         21.03         1.14 o
   1   4   3         84.02         95.91         6.33 o
   2   4   3         31.42         35.97         4.00 o
   3   4   3        232.19        235.35         7.43 o
   4   4   3          4.91          3.69         1.08 o
   5   4   3         79.65         90.76         8.03 o
   6   4   3         58.18         70.89         7.33 o
   7   4   3         19.21         20.47         2.91 o
   8   4   3         23.04         23.60         3.25 o
   9   4   3         19.51         25.62         4.81 o
  -8   5   3          0.05         -1.48         1.48 o
  -7   5   3          9.22          9.87         2.69 o
  -6   5   3         16.48         12.72         2.94 o
  -5   5   3         82.80         83.23         7.44 o
  -4   5   3         49.04         47.19         3.74 o
  -3   5   3        209.88        204.08         5.64 o
  -2   5   3         16.91         17.83         2.61 o
  -1   5   3        175.89        211.11         9.27 o
   0   5   3         22.97         21.78         2.66 o
   1   5   3         42.56         43.46         4.87 o
   2   5   3         42.81         44.85         3.43 o
   3   5   3          5.87          1.68         0.79 o
   4   5   3          7.01          6.24         1.16 o
   5   5   3         15.39         14.89         3.63 o
   6   5   3         17.32         20.01         4.01 o
   7   5   3          3.57          6.35         2.36 o
   8   5   3         25.46         29.85         3.91 o
  -8   6   3         10.06          8.38         2.79 o
  -7   6   3         30.74         26.66         4.85 o
  -6   6   3          4.96          5.08         1.86 o
  -5   6   3         10.95         13.16         3.31 o
  -4   6   3          1.27          1.70         1.47 o
  -3   6   3         23.88         21.33         2.18 o
  -2   6   3         30.64         34.07         2.22 o
  -1   6   3         57.60         67.10         4.05 o
   0   6   3        104.88        127.28         5.76 o
   1   6   3         12.52         12.16         1.85 o
   2   6   3         86.86         97.67         7.47 o
   3   6   3          0.18         -0.22         0.43 o
   4   6   3         42.91         44.11         3.25 o
   5   6   3          0.23          1.50         1.46 o
   6   6   3         16.76         15.44         3.77 o
   7   6   3          1.67         -0.30         1.43 o
  -8   7   3          5.23          8.38         3.17 o
  -7   7   3          0.16         -0.20         1.06 o
  -6   7   3         11.54         10.39         3.23 o
  -5   7   3          0.57          0.10         1.12 o
  -4   7   3         14.46         13.05         3.58 o
  -3   7   3          7.21          9.29         2.90 o
  -2   7   3         27.22         42.53         5.61 o
  -1   7   3          8.86         12.20         1.49 o
   0   7   3         29.22         37.52         3.39 o
   1   7   3         13.93         11.97         2.95 o
   2   7   3         28.30         29.43         3.11 o
   3   7   3         44.92         48.89         9.52 o
   4   7   3          5.49          6.60         2.46 o
   5   7   3         34.56         33.47         5.44 o
   6   7   3          0.36         -1.49         1.49 o
  -5   8   3          2.54          3.72         2.05 o
  -4   8   3         21.63         21.26         4.55 o
  -3   8   3          2.72          2.32         1.92 o
  -2   8   3          6.60          5.70         2.49 o
  -1   8   3          6.40          6.72         2.41 o
   0   8   3          7.46         12.41         2.12 o
   1   8   3          1.98          2.59         1.07 o
   2   8   3          9.01         12.98         2.24 o
   3   8   3          9.59         10.75         2.22 o
   4   8   3          1.73          0.48         1.48 o
   5   8   3          7.11          6.25         2.34 o
  -3   9   3          7.13         11.42         3.79 o
  -2   9   3          3.92          8.00         2.90 o
  -1   9   3         19.40         30.69         5.58 o
   0   9   3          0.25          1.23         1.47 o
   1   9   3          4.87          3.81         1.33 o
   2   9   3          4.02          3.81         1.41 o
   3   9   3          0.22          1.39         1.51 o
   4   9   3          4.59         -1.66         1.66 o
  -6   0   4          6.14          6.59         1.51 o
  -4   0   4         13.62         13.52         1.93 o
  -2   0   4         16.90         17.26         2.01 o
   0   0   4        318.14        323.01         7.01 o
   2   0   4        169.42        139.15         2.86 o
   4   0   4         15.73         24.92         1.73 o
   6   0   4         13.02         16.55         1.71 o
   8   0   4         22.10         24.40         2.41 o
  10   0   4          4.85          3.39         1.23 o
  -7   1   4          4.24          4.81         1.18 o
  -6   1   4         35.51         40.27         3.34 o
  -5   1   4         40.68         35.92         2.42 o
  -4   1   4         44.23         47.13         2.94 o
  -3   1   4        103.63         99.42         2.85 o
  -2   1   4          6.13          5.25         0.67 o
  -1   1   4        300.93        304.78         6.57 o
   0   1   4        243.10        241.02         7.86 o
   1   1   4        437.03        434.10         9.35 o
   2   1   4         24.33         22.70         0.92 o
   3   1   4        136.94        135.76         2.58 o
   4   1   4         72.42         69.20         2.05 o
   5   1   4         13.65         13.82         0.67 o
   6   1   4         72.16         70.84         2.55 o
   7   1   4          1.71          1.19         0.35 o
   8   1   4         14.99         16.19         1.75 o
   9   1   4          0.93          1.14         0.74 o
  10   1   4          0.70          0.47         0.51 o
  -7   2   4          0.79          1.23         0.55 o
  -6   2   4          6.00          6.15         1.03 o
  -5   2   4          6.26          5.57         1.52 o
  -4   2   4        179.98        174.38         8.56 o
  -3   2   4         30.49         20.95         2.59 o
  -1   2   4         37.25         41.67         3.34 o
   0   2   4        356.43        389.28        12.39 o
   1   2   4         49.71         47.64         2.44 o
   2   2   4         83.03         80.75         2.31 o
   3   2   4         38.99         43.91         2.08 o
   4   2   4          3.01          2.25         0.37 o
   5   2   4         26.57         27.24         1.67 o
   6   2   4         41.47         42.25         2.96 o
   7   2   4         40.03         43.49         3.15 o
   8   2   4         23.25         25.26         2.26 o
   9   2   4         26.79         33.48         2.76 o
  10   2   4          5.53          4.73         2.17 o
  -8   3   4         33.70         38.61         3.20 o
  -7   3   4         12.43         12.78         1.44 o
  -6   3   4         41.28         45.07         4.67 o
  -5   3   4          2.22          0.75         0.95 o
  -4   3   4         31.36         27.83         3.39 o
  -3   3   4        104.89         91.63         6.23 o
  -2   3   4         54.91         59.56         4.77 o
   0   3   4         53.23         61.48         2.65 o
   1   3   4        479.12        536.51        16.02 o
   2   3   4        328.44        336.77         8.89 o
   3   3   4        276.86        266.78        12.39 o
   4   3   4        144.74        141.31         6.39 o
   5   3   4         87.35         89.47         5.30 o
   6   3   4          8.05          9.64         1.48 o
   7   3   4         22.28         23.04         2.52 o
   8   3   4         21.39         26.09         2.75 o
   9   3   4          5.06          5.15         1.09 o
  -8   4   4         10.57          9.00         2.55 o
  -7   4   4         44.03         51.14         4.01 o
  -6   4   4          5.54          5.10         1.69 o
  -5   4   4         70.44         57.59         5.60 o
  -4   4   4          0.17          0.03         0.82 o
  -3   4   4         49.63         48.32         4.83 o
   0   4   4         26.30         25.18         1.53 o
   1   4   4        155.27        152.48        11.21 o
   2   4   4        238.26        254.98        12.26 o
   3   4   4        132.88        134.63         8.72 o
   4   4   4        361.16        343.50         9.63 o
   5   4   4         16.26         19.02         3.80 o
   6   4   4        127.88        154.74        11.54 o
   7   4   4         18.18         22.30         3.04 o
   8   4   4          7.28          7.72         2.03 o
   9   4   4         10.28         12.04         3.56 o
  -8   5   4          1.23         -1.32         1.54 o
  -7   5   4          4.31          4.67         2.09 o
  -6   5   4          8.52          9.31         1.73 o
  -5   5   4         39.94         37.05         3.42 o
  -4   5   4         61.36         52.21         5.59 o
  -3   5   4        106.04         92.72         7.29 o
  -2   5   4         74.44         89.24         6.96 o
  -1   5   4        199.78        223.05        10.19 o
   0   5   4         91.79        103.62         8.35 o
   1   5   4        100.27        107.17         4.00 o
   2   5   4        101.34         87.55         7.05 o
   3   5   4         15.76         15.54         3.77 o
   4   5   4         28.44         21.93         2.60 o
   5   5   4         85.34        102.43         9.36 o
   6   5   4          9.11         10.54         3.07 o
   7   5   4         40.67         36.88         5.77 o
   8   5   4         10.06          8.95         2.14 o
  -8   6   4          4.37          6.07         2.52 o
  -7   6   4          4.76          1.20         0.79 o
  -6   6   4         10.28         10.62         2.92 o
  -5   6   4         10.53         12.67         3.28 o
  -4   6   4         14.24         16.32         3.41 o
  -3   6   4          0.61          0.76         0.45 o
  -2   6   4         66.02         69.64         4.20 o
  -1   6   4         75.42         93.07         4.91 o
   0   6   4         88.47        108.96         5.45 o
   1   6   4        125.16        146.43        10.54 o
   2   6   4         40.04         36.73         5.82 o
   3   6   4          6.21          6.22         1.85 o
   4   6   4         19.27         22.08         4.08 o
   5   6   4         34.42         32.75         5.46 o
   6   6   4          7.75          6.99         2.36 o
   7   6   4         30.68         34.65         5.90 o
  -7   7   4          0.86         -0.85         1.32 o
  -6   7   4          0.49         -0.41         1.09 o
  -5   7   4          5.10          5.67         2.34 o
  -4   7   4          5.49          5.54         2.36 o
  -3   7   4          9.55          8.79         2.86 o
  -2   7   4          7.58         12.30         3.16 o
  -1   7   4         14.52         14.48         2.05 o
   0   7   4          3.11          2.91         0.96 o
   1   7   4          1.13          1.25         0.62 o
   2   7   4          1.75         -0.89         0.89 o
   3   7   4         13.47         11.81         2.00 o
   4   7   4         11.06         10.26         2.78 o
   5   7   4          5.20         13.31         3.68 o
   6   7   4         21.98         24.20         4.98 o
  -5   8   4         19.16         23.32         4.95 o
  -4   8   4          5.07          7.26         2.63 o
  -3   8   4          2.24          2.23         1.42 o
  -2   8   4          0.93         -0.25         1.05 o
  -1   8   4          5.11          6.27         2.39 o
   0   8   4          1.37          2.36         1.47 o
   1   8   4          1.97          1.28         0.81 o
   2   8   4          1.15          2.21         0.91 o
   3   8   4          8.23         11.13         3.20 o
   4   8   4          5.67          3.67         1.79 o
   5   8   4          4.97          7.71         2.74 o
  -2   9   4         13.31         19.40         4.37 o
  -1   9   4          0.21         -1.88         1.88 o
   0   9   4         23.80         31.57         5.45 o
   1   9   4          6.08          6.15         1.71 o
   2   9   4         16.44         21.41         5.32 o
   3   9   4          0.04         -1.71         1.71 o
  -7   0   5         96.03        101.15         6.45 o
  -5   0   5        190.58        203.53         9.28 o
  -3   0   5        194.09        222.17         9.67 o
  -1   0   5        354.22        352.42         7.50 o
   1   0   5        540.27        586.99        14.19 o
   3   0   5        253.16        269.02        12.64 o
   5   0   5         96.72        112.92         5.29 o
   7   0   5         10.69          8.44         1.75 o
   9   0   5          6.06          5.54         2.64 o
  -8   1   5         25.33         22.53         3.01 o
  -7   1   5         20.92         23.50         2.16 o
  -6   1   5         64.61         71.79         3.86 o
  -5   1   5         14.02         13.58         1.57 o
  -4   1   5         98.98         99.26         3.37 o
  -3   1   5        133.50        131.53         3.85 o
  -2   1   5         71.96         80.59         4.71 o
  -1   1   5        628.12        664.27        18.57 o
   0   1   5         47.80         47.62         2.25 o
   1   1   5        361.01        379.63        12.04 o
   2   1   5         40.55         47.17         1.61 o
   3   1   5         29.71         35.78         1.32 o
   4   1   5         41.67         41.43         1.46 o
   5   1   5         44.48         45.34         2.08 o
   6   1   5         17.02         16.67         1.24 o
   7   1   5         47.19         52.75         2.39 o
   8   1   5          4.82          3.14         0.76 o
   9   1   5          7.36          6.97         1.21 o
  -8   2   5          7.50          7.83         2.01 o
  -7   2   5         15.25         17.50         2.00 o
  -6   2   5         11.81         13.08         1.67 o
  -5   2   5          9.20          7.48         1.15 o
  -4   2   5        196.33        214.34         5.70 o
  -3   2   5         34.48         25.40         2.96 o
  -2   2   5        853.67        849.64        25.85 o
   0   2   5       1173.41       1212.53        45.61 o
   1   2   5        605.69        586.15        17.43 o
   2   2   5        341.73        350.17         6.67 o
   3   2   5         27.55         24.48         1.21 o
   4   2   5         14.52         13.19         1.22 o
   5   2   5         22.36         22.11         1.54 o
   6   2   5          5.49          5.52         0.83 o
   7   2   5         13.93         13.13         1.74 o
   8   2   5          5.98          6.17         1.12 o
   9   2   5          2.69          2.19         0.63 o
  10   2   5          1.78          0.94         1.33 o
  -8   3   5          4.12          5.98         1.44 o
  -7   3   5          5.29          4.98         1.69 o
  -6   3   5          6.96          6.42         1.81 o
  -5   3   5        134.49        119.52         7.78 o
  -4   3   5         20.18         13.63         2.42 o
  -3   3   5        233.17        207.22        10.28 o
  -2   3   5         20.27         21.58         2.97 o
  -1   3   5        127.53        135.47         7.31 o
   0   3   5          5.46          8.13         0.96 o
   1   3   5         73.25         77.89         3.76 o
   2   3   5         36.22         29.11         2.36 o
   3   3   5        147.63        129.76         5.01 o
   4   3   5         53.06         41.24         4.82 o
   5   3   5         96.25         97.35         7.63 o
   6   3   5          5.60          5.41         1.18 o
   7   3   5          1.82          0.59         0.55 o
   8   3   5          6.44          7.07         1.48 o
   9   3   5          6.82          8.91         1.55 o
  -8   4   5          6.89          8.25         1.66 o
  -7   4   5         27.66         29.57         3.04 o
  -6   4   5         82.85         84.07         7.14 o
  -5   4   5         90.42         88.48         7.31 o
  -4   4   5        119.25        116.67         8.18 o
  -3   4   5        146.14        151.36         9.13 o
  -2   4   5          4.57          6.64         1.89 o
  -1   4   5         17.58         21.01         3.15 o
   0   4   5         58.42         51.80         3.48 o
   1   4   5        101.77        104.51         5.14 o
   2   4   5         87.16         76.58         4.08 o
   3   4   5        176.91        177.16        10.40 o
   4   4   5        150.82        155.53        10.50 o
   5   4   5         54.12         62.26         7.00 o
   6   4   5         43.73         35.77         5.60 o
   7   4   5          3.67          5.72         1.65 o
   8   4   5          1.85          0.63         0.77 o
   9   4   5          0.71          1.17         1.35 o
  -8   5   5         18.68         21.56         4.13 o
  -7   5   5          2.07          1.26         1.28 o
  -6   5   5         26.00         25.56         2.98 o
  -5   5   5         16.66         20.36         3.71 o
  -4   5   5         55.40         42.82         5.25 o
  -3   5   5        114.76        105.59         8.11 o
  -2   5   5        298.15        302.11        14.22 o
  -1   5   5        143.97        149.04         6.21 o
   0   5   5        372.46        379.94        15.37 o
   1   5   5        200.70        179.44         4.73 o
   2   5   5        207.09        203.81        11.38 o
   3   5   5        159.97        141.74        10.10 o
   4   5   5          7.85          5.89         1.17 o
   5   5   5         27.97         25.91         4.74 o
   6   5   5         38.16         36.99         5.89 o
   7   5   5          1.04          0.48         0.96 o
   8   5   5         32.55         37.00         4.38 o
  -8   6   5          8.92          5.94         2.40 o
  -7   6   5         17.74         23.11         4.63 o
  -6   6   5          9.24         12.64         3.30 o
  -5   6   5         37.40         38.63         3.83 o
  -4   6   5         22.56         21.92         2.82 o
  -3   6   5         62.79         62.40         4.04 o
  -2   6   5         98.51         92.35         5.12 o
   0   6   5         52.72         57.80         5.55 o
   1   6   5        111.46        126.26         8.83 o
   2   6   5         51.03         48.44         3.78 o
   3   6   5         68.14         59.40         8.41 o
   4   6   5          5.27          5.86         2.08 o
   5   6   5         29.94         30.94         5.40 o
   6   6   5          5.47          3.77         1.92 o
   7   6   5         10.30         11.11         3.34 o
  -7   7   5          3.63          3.88         1.96 o
  -6   7   5         13.43         13.99         3.58 o
  -5   7   5         10.09         11.71         3.26 o
  -4   7   5         40.98         47.90         6.49 o
  -3   7   5         26.44         28.95         4.99 o
  -2   7   5          4.50          5.38         1.31 o
  -1   7   5          1.79          1.02         0.80 o
   0   7   5          4.57          4.98         1.18 o
   1   7   5         10.22          8.38         1.61 o
   2   7   5          0.15          0.74         0.66 o
   3   7   5          7.78          4.87         2.07 o
   4   7   5          6.88          5.26         2.50 o
   5   7   5          1.16          2.34         1.71 o
   6   7   5          3.99          3.75         2.07 o
  -5   8   5         14.94         14.09         3.76 o
  -4   8   5          8.43         10.32         3.38 o
  -3   8   5         10.50         12.52         3.67 o
  -2   8   5          4.34          6.34         2.82 o
  -1   8   5          9.73         13.46         3.43 o
   0   8   5          7.66          7.05         1.66 o
   1   8   5          8.78         11.73         2.15 o
   2   8   5          3.60          4.78         1.40 o
   3   8   5         16.97         26.49         4.93 o
   4   8   5         25.14         32.99         5.73 o
   5   8   5         19.99         28.07         5.41 o
  -2   9   5          7.47          5.72         2.66 o
  -1   9   5          2.95          1.68         1.64 o
   0   9   5          3.19          1.81         1.71 o
   1   9   5         24.45         30.84         5.23 o
   3   9   5         19.42         25.86         4.98 o
  -8   0   6         29.07         26.67         3.48 o
  -6   0   6          5.28          5.07         1.29 o
  -4   0   6         29.88         28.22         3.28 o
  -2   0   6         60.01         62.76         4.61 o
   0   0   6        362.85        402.84        12.77 o
   2   0   6         59.75         70.48         4.24 o
   4   0   6         11.67         12.28         0.92 o
   6   0   6         19.34         20.10         1.97 o
   8   0   6          5.76          5.17         1.11 o
  -8   1   6         48.98         43.36         4.61 o
  -7   1   6          2.09          2.63         0.86 o
  -6   1   6        105.93        102.97         6.94 o
  -5   1   6         25.21         27.85         2.42 o
  -4   1   6         43.94         47.15         3.52 o
  -3   1   6        320.39        306.10        17.42 o
  -2   1   6         46.04         48.34         2.18 o
  -1   1   6        606.58        691.35        23.20 o
   0   1   6        120.51        136.14         4.46 o
   1   1   6         36.73         42.45         2.02 o
   2   1   6         21.53         26.22         1.18 o
   3   1   6         24.82         21.98         1.03 o
   4   1   6         46.65         46.05         1.58 o
   5   1   6         32.50         35.69         1.41 o
   6   1   6          5.23          4.66         0.69 o
   7   1   6         32.81         37.32         2.04 o
   8   1   6          1.56          0.10         0.54 o
   9   1   6         11.35         12.73         1.67 o
  -8   2   6         29.83         37.42         4.43 o
  -7   2   6         70.93         75.38         4.48 o
  -6   2   6         38.70         35.33         2.91 o
  -5   2   6         67.96         61.10         3.69 o
  -4   2   6          6.49          7.21         0.94 o
  -3   2   6         36.56         39.32         3.96 o
  -2   2   6        241.29        243.09         6.65 o
  -1   2   6         69.68         68.03         2.79 o
   0   2   6        454.76        498.89        10.84 o
   1   2   6        297.78        290.98        10.92 o
   2   2   6        215.13        211.00         6.49 o
   3   2   6        208.27        212.75         9.52 o
   4   2   6         14.85         15.62         0.96 o
   5   2   6         39.61         40.21         2.16 o
   6   2   6         45.87         51.21         2.67 o
   7   2   6         11.10         10.17         1.39 o
   8   2   6         25.62         28.11         2.45 o
   9   2   6          5.49          5.65         1.24 o
  -8   3   6         11.25         13.46         2.87 o
  -7   3   6         51.07         49.36         3.70 o
  -6   3   6         18.89         24.41         3.62 o
  -5   3   6        123.87        114.02         7.90 o
  -4   3   6        209.23        178.94        10.16 o
  -3   3   6        205.67        212.19        10.53 o
  -2   3   6        193.82        212.91        10.07 o
  -1   3   6        117.62        124.16         7.39 o
   0   3   6         68.23         51.14         3.89 o
   1   3   6         94.73         99.06         4.44 o
   2   3   6        218.19        215.86         5.63 o
   3   3   6         49.89         50.58         5.03 o
   4   3   6         87.61         82.91         8.22 o
   5   3   6          1.24          2.20         0.72 o
   6   3   6         30.87         33.76         2.84 o
   7   3   6          2.88          3.90         1.03 o
   8   3   6          4.55          1.93         1.13 o
   9   3   6          4.03          5.38         1.17 o
  -8   4   6         13.09         18.54         2.54 o
  -7   4   6          6.70          6.04         1.72 o
  -6   4   6        178.72        178.60        11.20 o
  -5   4   6         66.34         67.22         6.53 o
  -4   4   6        401.36        375.43        16.15 o
  -3   4   6        307.98        269.02        13.45 o
  -2   4   6        202.55        191.20        10.52 o
  -1   4   6        150.69        164.71         9.32 o
   0   4   6         10.30          8.80         2.05 o
   1   4   6         35.01         30.10         2.99 o
   2   4   6         31.88         25.09         2.33 o
   3   4   6          2.24          3.15         0.95 o
   4   4   6         75.24         81.15         7.35 o
   5   4   6         16.63         15.46         3.63 o
   6   4   6         25.15         24.73         3.12 o
   7   4   6         10.08          6.34         2.02 o
   8   4   6          1.18          1.61         1.03 o
  -8   5   6          9.57         11.30         2.12 o
  -7   5   6         77.87         81.87         5.63 o
  -6   5   6          3.49          4.49         1.98 o
  -5   5   6         75.27         69.20         6.87 o
  -4   5   6         15.01         14.47         2.95 o
  -3   5   6         26.37         18.92         3.56 o
  -2   5   6         74.12         79.50         6.86 o
  -1   5   6        259.02        265.86         8.97 o
   0   5   6         65.91         62.63         4.15 o
   1   5   6        239.94        209.61         7.89 o
   2   5   6         23.77         32.60         4.37 o
   3   5   6         36.87         32.58         4.59 o
   4   5   6         14.49         12.02         1.69 o
   5   5   6          0.19         -0.79         1.53 o
   6   5   6          2.72          5.31         2.27 o
   7   5   6          3.56          3.25         1.87 o
   8   5   6          0.08          1.27         1.39 o
  -8   6   6         12.36         13.51         3.60 o
  -7   6   6         16.62         22.99         4.65 o
  -6   6   6         39.80         39.27         4.04 o
  -5   6   6         17.40         16.80         2.50 o
  -4   6   6         43.22         39.51         5.34 o
  -3   6   6         26.79         27.66         4.31 o
  -2   6   6         40.81         42.96         3.48 o
  -1   6   6        143.94        147.83         6.88 o
   0   6   6         39.46         40.98         3.54 o
   1   6   6         43.55         47.71         5.47 o
   2   6   6          5.68          5.07         1.76 o
   3   6   6          3.91          1.51         0.71 o
   4   6   6         16.93         18.36         4.13 o
   5   6   6          2.27          1.63         1.01 o
   6   6   6         17.98         22.28         4.72 o
  -7   7   6          5.17          5.67         2.57 o
  -6   7   6         45.57         49.40         6.99 o
  -5   7   6          0.36         -0.04         0.98 o
  -4   7   6         35.85         39.56         6.01 o
  -3   7   6         16.62         18.74         3.99 o
  -2   7   6          7.59          6.35         1.44 o
  -1   7   6          3.43          3.58         1.36 o
   0   7   6          4.26          2.36         1.35 o
   1   7   6         14.75         13.93         2.16 o
   2   7   6          5.67          4.26         1.19 o
   3   7   6         12.79         13.59         3.09 o
   4   7   6         24.72         25.95         5.14 o
   5   7   6          7.05          8.01         3.04 o
  -5   8   6          4.04          3.35         2.19 o
  -4   8   6         13.32         20.05         4.53 o
  -3   8   6         22.22         27.41         5.16 o
  -2   8   6         21.39         27.46         5.05 o
  -1   8   6          7.86         10.83         3.13 o
   0   8   6         16.74         22.74         2.99 o
   1   8   6          3.78          3.70         1.12 o
   2   8   6          9.24         10.01         2.10 o
   3   8   6          3.68          1.19         1.12 o
   4   8   6         12.48          9.06         3.06 o
  -1   9   6          4.39          6.49         2.70 o
   0   9   6         46.61         60.64         7.57 o
   1   9   6          3.13          2.82         1.71 o
   3   9   6         10.11         11.96         3.59 o
  -7   0   7         48.97         51.57         5.15 o
  -5   0   7         72.58         74.84         5.94 o
  -3   0   7        184.12        214.65        10.26 o
  -1   0   7        146.87        176.54         5.09 o
   1   0   7        278.54        283.96         7.90 o
   3   0   7         47.38         53.48         2.61 o
   5   0   7          9.27         11.90         1.44 o
   7   0   7          4.20          4.18         1.34 o
   9   0   7         22.54         22.05         3.20 o
  -8   1   7          0.72          2.28         0.96 o
  -7   1   7         16.32         13.91         1.87 o
  -6   1   7         11.38         10.77         1.66 o
  -5   1   7         23.20         21.04         3.37 o
  -4   1   7         33.81         39.68         2.94 o
  -3   1   7         54.98         60.16         4.43 o
  -2   1   7         54.92         53.47         1.98 o
  -1   1   7        377.55        414.23        15.10 o
   0   1   7        158.29        152.65         9.32 o
   1   1   7        213.36        241.72         9.81 o
   2   1   7        128.62        117.11         3.42 o
   3   1   7         37.84         41.17         1.51 o
   4   1   7         40.44         40.40         1.84 o
   5   1   7         24.08         24.42         1.23 o
   6   1   7          8.86         12.19         1.11 o
   7   1   7         13.69         14.79         1.32 o
   8   1   7         10.88         12.32         1.68 o
   9   1   7          7.69          7.33         1.41 o
  -8   2   7          1.12          1.50         1.14 o
  -7   2   7         40.28         40.58         3.44 o
  -6   2   7          2.54          2.05         0.65 o
  -5   2   7        109.98         95.18         5.60 o
  -4   2   7         15.59         17.92         1.64 o
  -3   2   7         18.93         24.15         3.23 o
  -2   2   7         33.88         39.50         3.16 o
  -1   2   7        196.78        190.96         4.19 o
   0   2   7         12.27         11.15         1.19 o
   1   2   7         52.50         47.95         3.93 o
   2   2   7         15.03         15.65         2.02 o
   3   2   7         70.39         74.92         2.27 o
   4   2   7         25.24         29.59         1.43 o
   5   2   7         91.54        111.36         3.84 o
   6   2   7          7.77          7.09         2.03 o
   7   2   7         36.16         38.24         2.88 o
   8   2   7          0.66          0.71         0.95 o
   9   2   7          3.13          3.93         0.99 o
  -8   3   7         80.80         94.28         8.07 o
  -7   3   7         60.77         62.48         4.40 o
  -6   3   7         96.85         98.24         5.30 o
  -5   3   7         85.23         77.33         6.74 o
  -4   3   7        103.27         91.68         7.14 o
  -3   3   7        135.12        126.46         8.14 o
  -2   3   7         87.59         82.75         6.40 o
  -1   3   7        202.89        188.26         9.90 o
   0   3   7        103.65         95.54         3.35 o
   1   3   7         27.30         26.65         1.95 o
   2   3   7        174.95        160.40         6.11 o
   3   3   7          4.49          3.77         0.56 o
   4   3   7         90.69         91.70         4.20 o
   5   3   7          1.13          0.84         0.58 o
   6   3   7          5.78          5.32         1.20 o
   7   3   7          1.52          0.09         0.56 o
   8   3   7          4.83          5.22         1.10 o
   9   3   7          3.32          3.59         1.92 o
  -8   4   7         40.68         44.84         5.69 o
  -7   4   7          6.73          9.41         1.81 o
  -6   4   7         60.48         66.23         6.74 o
  -5   4   7        112.21        102.06         8.20 o
  -4   4   7          6.66          7.83         2.24 o
  -3   4   7        267.97        241.26        12.66 o
  -2   4   7        121.14        113.52         7.97 o
  -1   4   7        105.71        108.74         7.47 o
   0   4   7         97.74         88.79         6.68 o
   1   4   7         73.83         63.22         3.95 o
   2   4   7         27.31         24.00         3.68 o
   3   4   7         19.34         15.83         3.54 o
   4   4   7          5.36          3.41         1.17 o
   5   4   7          0.44         -1.44         1.44 o
   6   4   7          9.79         11.09         3.07 o
   7   4   7          2.20          2.09         1.23 o
   8   4   7          7.10          8.87         2.12 o
  -8   5   7         28.86         34.65         3.78 o
  -7   5   7          2.64          8.51         3.04 o
  -6   5   7         21.79         19.45         3.75 o
  -5   5   7         12.15         15.72         3.35 o
  -4   5   7         59.99         63.47         6.61 o
  -3   5   7         14.54         12.64         3.02 o
  -2   5   7         61.41         53.59         5.67 o
  -1   5   7          9.30         13.26         2.93 o
   0   5   7         29.40         26.89         2.74 o
   1   5   7         13.69         12.71         1.87 o
   2   5   7         55.39         44.30         4.15 o
   3   5   7         30.30         29.50         4.50 o
   4   5   7         10.85          7.27         2.34 o
   5   5   7         18.04         23.81         4.67 o
   6   5   7          2.08          6.40         2.60 o
   7   5   7          0.94          1.71         0.86 o
   8   5   7          2.37          2.19         1.54 o
  -8   6   7         47.20         56.05         7.42 o
  -7   6   7          2.97          4.28         1.41 o
  -6   6   7         41.80         45.41         4.43 o
  -5   6   7          2.30         -1.08         1.17 o
  -4   6   7         23.03         23.17         4.28 o
  -3   6   7         12.55          9.75         2.50 o
  -2   6   7         15.71         17.07         2.22 o
  -1   6   7         19.23         16.87         2.28 o
   0   6   7         67.59         63.45         4.44 o
   1   6   7          7.38          5.39         1.43 o
   2   6   7         26.32         24.65         4.17 o
   3   6   7          4.55          4.81         1.78 o
   4   6   7          0.59         -0.57         1.63 o
   5   6   7          4.89          5.40         2.45 o
   6   6   7          7.74         16.04         4.20 o
   7   6   7          1.14         -0.70         1.13 o
  -7   7   7         29.37         35.39         6.12 o
  -6   7   7          6.71         12.51         3.81 o
  -5   7   7         53.08         58.67         7.46 o
  -4   7   7          3.90          5.83         1.64 o
  -3   7   7         32.47         42.78         6.03 o
  -2   7   7          3.22          3.60         1.54 o
  -1   7   7          2.56          3.69         1.61 o
   0   7   7          8.31          4.64         1.92 o
   1   7   7          3.97          4.10         1.25 o
   2   7   7         17.48         15.89         2.34 o
   3   7   7          6.69          8.52         2.88 o
   4   7   7          5.40          4.75         2.45 o
   5   7   7          7.16         12.82         3.98 o
  -4   8   7          7.99          9.11         3.12 o
  -3   8   7          7.34          9.74         3.09 o
  -2   8   7         13.47         17.42         4.04 o
  -1   8   7          4.39          3.83         1.97 o
   0   8   7          0.31          0.82         1.10 o
   1   8   7          1.47          1.07         1.58 o
   2   8   7          8.84          9.67         2.01 o
   3   8   7          6.05          3.24         2.21 o
   4   8   7          0.87          1.93         1.18 o
   0   9   7          9.28          8.83         3.13 o
   1   9   7         18.80         18.18         4.11 o
   2   9   7          5.26          3.24         1.99 o
  -8   0   8         16.93         20.01         3.41 o
  -6   0   8         84.98         84.58         6.79 o
  -4   0   8        107.63        129.17         8.24 o
  -2   0   8        322.61        362.51        14.30 o
   0   0   8        242.84        277.07        11.57 o
   2   0   8         39.70         39.01         2.09 o
   4   0   8         31.94         30.00         1.68 o
   6   0   8         21.30         21.80         2.18 o
   8   0   8         10.07         13.20         1.84 o
  -8   1   8          5.18          3.83         0.99 o
  -7   1   8         11.74         12.22         2.56 o
  -6   1   8          1.58          1.44         0.53 o
  -5   1   8         29.19         28.95         5.02 o
  -4   1   8         33.80         33.96         2.87 o
  -3   1   8         96.12         93.23         4.67 o
  -2   1   8         43.08         45.95         3.65 o
  -1   1   8          4.13          3.01         0.65 o
   0   1   8         24.69         27.19         3.08 o
   1   1   8         72.19         79.87         3.05 o
   2   1   8         14.49         18.39         1.14 o
   3   1   8         33.58         34.95         1.33 o
   4   1   8         51.48         52.33         1.61 o
   5   1   8         14.50         16.78         1.24 o
   6   1   8         68.23         75.70         2.91 o
   7   1   8         25.54         28.44         2.10 o
   8   1   8         34.50         41.99         3.00 o
   9   1   8          6.38          8.08         1.63 o
  -8   2   8         44.86         54.83         8.50 o
  -7   2   8         11.26         12.85         2.51 o
  -6   2   8         19.47         20.20         2.40 o
  -5   2   8         17.99         19.22         2.22 o
  -4   2   8          4.18          3.50         0.75 o
  -3   2   8         17.40         23.82         3.36 o
  -2   2   8         24.56         25.72         1.73 o
  -1   2   8         61.28         59.99         2.09 o
   0   2   8         18.25         15.54         2.40 o
   1   2   8         55.24         46.43         4.06 o
   2   2   8         40.27         39.56         2.13 o
   3   2   8         19.85         17.54         1.23 o
   4   2   8        128.14        126.92         3.31 o
   5   2   8          8.27          7.92         1.02 o
   6   2   8         57.85         59.17         3.30 o
   7   2   8          9.05          8.65         1.75 o
   8   2   8         11.12         11.75         1.61 o
   9   2   8          6.63          7.86         1.65 o
  -7   3   8          3.45          4.97         1.25 o
  -6   3   8         42.88         33.55         5.00 o
  -5   3   8         58.58         55.12         5.70 o
  -4   3   8         70.94         57.61         5.65 o
  -3   3   8         66.79         66.13         5.96 o
  -2   3   8         22.55         15.96         2.70 o
  -1   3   8         10.97         10.60         2.11 o
   0   3   8         19.42         14.29         1.28 o
   1   3   8        189.41        171.05         8.99 o
   2   3   8          5.49          4.29         1.01 o
   3   3   8        155.19        154.68         4.48 o
   4   3   8          0.82          0.24         0.28 o
   5   3   8         32.01         29.51         3.12 o
   6   3   8          0.05         -0.13         0.70 o
   7   3   8          3.01          1.28         0.57 o
   8   3   8          0.92          1.38         0.93 o
  -7   4   8          2.20          1.62         0.77 o
  -6   4   8         17.18         18.51         3.65 o
  -5   4   8         23.38         22.85         3.79 o
  -4   4   8         65.05         63.73         6.34 o
  -3   4   8          9.53         11.84         2.45 o
  -2   4   8        203.13        179.36        10.41 o
  -1   4   8         13.39         10.45         2.33 o
   0   4   8        137.20        115.36         7.90 o
   1   4   8         18.28         17.45         2.09 o
   2   4   8         14.28         12.58         1.79 o
   3   4   8          3.56          2.54         0.76 o
   4   4   8         11.99         12.74         2.86 o
   5   4   8          3.63          4.78         1.36 o
   6   4   8         17.25         17.14         2.73 o
   7   4   8          3.05          3.54         1.37 o
   8   4   8          3.15          5.40         2.46 o
  -8   5   8          1.45          2.85         1.18 o
  -7   5   8         61.83         62.49         7.20 o
  -6   5   8          6.82         11.52         3.19 o
  -5   5   8         81.66         83.56         8.10 o
  -4   5   8          3.30          6.00         2.26 o
  -3   5   8         52.22         48.50         5.81 o
  -2   5   8          6.22          7.90         2.23 o
  -1   5   8          7.69          5.54         2.10 o
   0   5   8         23.40         15.22         2.12 o
   1   5   8          6.77          3.07         0.97 o
   2   5   8         43.23         36.39         3.25 o
   3   5   8          7.71          7.18         2.41 o
   4   5   8         53.18         52.07         6.42 o
   5   5   8          0.62          1.23         1.49 o
   6   5   8         17.58         21.35         3.19 o
   7   5   8          3.22          4.35         1.56 o
  -8   6   8         13.39         20.09         3.10 o
  -7   6   8         10.51         15.83         2.66 o
  -6   6   8         18.02         23.39         4.61 o
  -5   6   8          7.75          4.85         1.99 o
  -4   6   8          3.05          0.86         1.03 o
  -3   6   8         18.26         23.72         4.20 o
  -2   6   8          8.41         10.91         2.86 o
  -1   6   8         24.29         26.77         5.14 o
   0   6   8         18.73         18.93         3.25 o
   1   6   8         24.99         26.94         2.98 o
   2   6   8         14.53         10.89         3.08 o
   3   6   8          3.79          2.14         1.41 o
   4   6   8          7.72          7.18         2.64 o
   5   6   8          0.04         -0.63         1.51 o
   6   6   8          1.32          4.80         2.40 o
  -6   7   8         10.63         12.45         3.63 o
  -5   7   8          2.68          1.85         1.85 o
  -4   7   8         12.37         13.53         3.40 o
  -3   7   8          2.86          4.48         1.29 o
  -2   7   8         17.13         15.87         2.45 o
  -1   7   8          1.90          0.63         1.29 o
   0   7   8          2.76          1.46         1.36 o
   1   7   8          1.95          1.52         0.82 o
   2   7   8          2.98          1.76         0.89 o
   3   7   8          0.10         -1.11         1.80 o
   4   7   8          2.62          4.30         2.17 o
  -4   8   8          1.79          1.71         1.58 o
  -3   8   8          2.09          3.91         2.37 o
  -2   8   8          4.90          5.53         2.28 o
  -1   8   8          4.82          7.20         1.75 o
   0   8   8          0.35          0.61         0.73 o
   1   8   8          6.21          8.85         2.47 o
   2   8   8          7.54          5.96         2.34 o
   3   8   8          8.48         12.41         3.47 o
   1   9   8          7.17          4.34         2.09 o
  -7   0   9         37.02         42.13         5.09 o
  -5   0   9          0.16         -0.38         0.94 o
  -1   0   9        346.13        358.80        18.28 o
   1   0   9         20.00         19.16         1.87 o
   3   0   9         13.65         12.77         1.11 o
   5   0   9         28.62         30.49         2.42 o
   7   0   9         87.66        106.72         7.98 o
   9   0   9         35.61         39.24         6.04 o
  -8   1   9          5.70          5.30         1.32 o
  -7   1   9          2.66          4.27         1.19 o
  -6   1   9         38.72         43.45         3.73 o
  -5   1   9          7.50          9.29         2.38 o
  -4   1   9        112.66        108.31         9.82 o
  -3   1   9         20.89         20.74         2.26 o
  -2   1   9         45.12         40.51         1.93 o
  -1   1   9         85.85         74.76         4.09 o
   0   1   9        133.20        119.33         5.22 o
   1   1   9        102.75        100.05         3.10 o
   2   1   9        213.98        202.92         5.75 o
   3   1   9         13.37         13.44         0.82 o
   4   1   9         43.34         43.36         1.54 o
   5   1   9          2.57          3.12         0.58 o
   6   1   9         11.49         12.36         1.19 o
   7   1   9         10.73         11.08         1.46 o
   8   1   9         11.80         16.91         1.93 o
   9   1   9          5.28          4.16         1.49 o
  -8   2   9          6.52          7.18         1.58 o
  -7   2   9         39.31         44.07         3.90 o
  -6   2   9          5.50          5.04         1.32 o
  -5   2   9          6.82          5.99         1.27 o
  -4   2   9         18.55         16.16         2.02 o
  -3   2   9         68.29         59.62         5.75 o
  -2   2   9         21.91         21.60         1.70 o
  -1   2   9        116.83        112.00         3.92 o
   0   2   9         81.61         75.18         5.83 o
   1   2   9         35.16         34.67         4.28 o
   2   2   9        185.01        165.29         4.92 o
   3   2   9         47.55         41.94         2.02 o
   4   2   9        167.56        162.47         8.73 o
   5   2   9         54.28         54.72         4.45 o
   6   2   9         50.24         52.96         3.16 o
   7   2   9          1.41          0.58         1.00 o
   8   2   9          2.48          2.93         0.83 o
  -8   3   9          3.24          1.48         1.32 o
  -7   3   9          6.67          5.69         1.43 o
  -6   3   9         22.02         20.45         2.57 o
  -5   3   9         32.00         27.59         4.13 o
  -4   3   9         30.35         28.06         3.97 o
  -3   3   9         26.27         22.92         3.47 o
  -2   3   9         25.83         16.03         2.96 o
  -1   3   9          7.92          4.82         1.56 o
   0   3   9        249.53        204.19        10.55 o
   1   3   9         11.71          8.62         2.02 o
   2   3   9        218.54        202.54        20.12 o
   3   3   9         13.45         12.50         1.07 o
   4   3   9         29.39         28.55         2.89 o
   5   3   9          0.66          0.15         0.58 o
   6   3   9          1.29          0.51         0.70 o
   7   3   9          2.89          2.32         0.73 o
   8   3   9          1.90          3.03         1.37 o
  -8   4   9          8.28         12.52         3.35 o
  -7   4   9          4.88          4.89         1.40 o
  -6   4   9          8.29          9.58         2.67 o
  -5   4   9          5.28          1.55         1.30 o
  -4   4   9         22.25         19.28         3.52 o
  -3   4   9        112.84        102.18         8.10 o
  -2   4   9         86.13         72.20         6.67 o
  -1   4   9        162.47        128.96         8.84 o
   0   4   9         95.78         97.69         7.26 o
   1   4   9          6.10          3.59         1.07 o
   2   4   9         45.27         47.60         3.68 o
   3   4   9         38.42         34.41         3.02 o
   4   4   9         27.02         29.78         4.94 o
   5   4   9         31.12         33.29         3.60 o
   6   4   9          8.04         10.46         2.17 o
   7   4   9          6.61          6.80         1.84 o
   8   4   9          1.82          1.70         1.43 o
  -8   5   9          0.92          0.28         1.18 o
  -7   5   9          3.33          7.56         2.78 o
  -6   5   9         21.60         22.94         4.49 o
  -5   5   9          6.17         10.39         3.08 o
  -4   5   9         38.36         39.38         5.63 o
  -3   5   9          9.84         18.00         3.56 o
  -2   5   9          6.75          6.63         2.05 o
  -1   5   9          0.03         -1.27         1.27 o
   0   5   9          5.41          6.20         1.51 o
   1   5   9          6.36          4.57         1.19 o
   2   5   9          8.32          9.48         1.71 o
   3   5   9          0.29          0.95         0.77 o
   4   5   9          2.73         -0.69         1.45 o
   5   5   9         11.11          9.07         2.97 o
   6   5   9         18.01         19.51         3.10 o
   7   5   9          7.28         12.83         3.61 o
  -8   6   9          0.08          1.57         1.14 o
  -7   6   9         15.25         20.75         4.46 o
  -6   6   9          0.45          2.49         1.85 o
  -5   6   9          9.71         10.49         2.96 o
  -4   6   9          0.42         -1.25         1.83 o
  -3   6   9          4.84          3.21         1.67 o
  -2   6   9          3.93          4.69         1.90 o
  -1   6   9         11.37          8.57         2.61 o
   0   6   9         24.70         20.83         3.18 o
   1   6   9         16.60         14.73         2.27 o
   2   6   9         17.84         13.20         2.17 o
   3   6   9         23.32         19.81         4.06 o
   4   6   9          5.14          1.40         1.26 o
   5   6   9         14.86         21.53         4.87 o
   6   6   9          9.62         10.26         3.08 o
  -6   7   9          2.87          3.20         1.16 o
  -5   7   9          7.00          5.54         2.37 o
  -4   7   9         11.00         11.56         3.11 o
  -3   7   9         20.68         23.00         2.97 o
  -2   7   9         16.16         14.02         2.30 o
  -1   7   9         24.60         22.19         3.00 o
   0   7   9         23.48         24.45         3.75 o
   1   7   9          8.26          8.38         2.59 o
   2   7   9          2.73          4.26         2.01 o
   3   7   9          0.03         -1.10         1.10 o
   4   7   9          8.17          4.55         2.32 o
  -3   8   9          8.02          5.87         2.56 o
  -2   8   9          2.72          3.50         1.75 o
  -1   8   9          8.27          6.66         1.69 o
   0   8   9         16.39         15.88         2.63 o
   1   8   9          3.92          6.69         1.79 o
   2   8   9         10.94         10.63         3.29 o
  -8   0  10         55.01         64.30         6.85 o
  -6   0  10         56.73         71.28         6.74 o
  -4   0  10        177.12        206.65        11.80 o
  -2   0  10        845.56        915.93        30.53 o
   0   0  10       1007.41       1051.26        22.01 o
   2   0  10        100.58        102.73         3.65 o
   4   0  10         92.32         97.84         4.58 o
   6   0  10         57.16         63.16         3.94 o
   8   0  10         15.83         14.83         2.60 o
  -8   1  10         16.35         13.21         2.31 o
  -7   1  10         72.04         78.20         6.50 o
  -6   1  10         61.89         69.21         6.20 o
  -5   1  10        267.47        304.03        10.63 o
  -4   1  10         47.95         45.97         3.74 o
  -3   1  10        169.94        178.53        13.65 o
  -2   1  10          1.32          0.93         0.69 o
  -1   1  10          9.35          8.15         0.94 o
   0   1  10        120.30        105.90         3.94 o
   1   1  10         17.97         14.64         0.97 o
   2   1  10        102.22         96.06         3.08 o
   3   1  10        140.24        140.82         2.95 o
   4   1  10          9.17          9.81         0.84 o
   5   1  10        157.41        178.13         4.52 o
   6   1  10         16.09         19.35         1.89 o
   7   1  10         43.45         53.61         3.34 o
   8   1  10         12.95         18.61         2.06 o
  -9   2  10          5.07          3.01         1.62 o
  -8   2  10         35.51         36.51         3.70 o
  -7   2  10          8.32          9.40         1.87 o
  -6   2  10         13.57         12.46         2.07 o
  -5   2  10          2.89         -0.51         1.03 o
  -4   2  10         72.27         66.04         6.44 o
  -3   2  10         32.23         31.86         2.97 o
  -2   2  10        227.14        215.43        11.55 o
  -1   2  10         76.06         66.86         5.92 o
   0   2  10         22.12         20.56         1.32 o
   1   2  10        112.79        105.85         4.90 o
   2   2  10         32.19         30.84         1.98 o
   3   2  10         53.97         51.79         2.53 o
   4   2  10         12.81         14.32         1.29 o
   5   2  10          5.60          4.98         0.90 o
   6   2  10          5.59          6.03         1.02 o
   7   2  10          0.99         -0.37         0.68 o
   8   2  10          4.10          5.63         1.34 o
  -9   3  10          0.67          0.18         0.88 o
  -8   3  10          1.62          1.85         0.97 o
  -7   3  10          8.42          8.01         1.81 o
  -6   3  10         17.76         15.14         2.25 o
  -5   3  10         32.95         26.65         2.98 o
  -3   3  10         81.95         65.01         6.38 o
  -2   3  10         47.01         31.41         4.19 o
  -1   3  10        118.04        110.04         8.00 o
   0   3  10         13.05         10.82         2.50 o
   1   3  10        171.96        153.18         8.87 o
   2   3  10         38.05         30.06         2.84 o
   3   3  10         78.17         78.10         4.81 o
   4   3  10         27.33         24.67         2.74 o
   5   3  10          8.22          8.01         1.65 o
   6   3  10         10.18         12.15         2.25 o
   7   3  10          3.43          3.02         1.08 o
  -9   4  10          2.66          2.28         1.33 o
  -8   4  10          6.98          6.81         1.69 o
  -7   4  10          3.45          3.58         1.14 o
  -6   4  10          1.74          1.37         0.95 o
  -5   4  10          6.89          6.98         2.27 o
  -4   4  10         31.71         26.19         4.52 o
  -3   4  10         13.32          9.96         2.76 o
  -2   4  10         21.48         17.91         3.28 o
  -1   4  10         45.29         32.93         4.57 o
   0   4  10          2.97          4.51         1.56 o
   1   4  10         41.62         28.40         2.87 o
   2   4  10         26.30         22.39         2.56 o
   3   4  10         19.47         15.81         2.92 o
   4   4  10         39.38         40.04         4.23 o
   5   4  10         20.42         19.83         2.80 o
   6   4  10          8.72          5.47         2.89 o
   7   4  10         13.49         17.90         4.50 o
  -9   5  10          0.62          4.47         2.20 o
  -8   5  10          7.17          5.68         2.29 o
  -7   5  10          4.05          3.47         2.31 o
  -6   5  10         12.68         17.51         4.02 o
  -5   5  10         41.63         40.09         5.83 o
  -4   5  10         37.36         39.25         5.55 o
  -3   5  10         19.80         17.97         3.71 o
  -2   5  10         36.47         38.22         5.34 o
  -1   5  10          9.07         11.78         2.83 o
   0   5  10          1.67          1.75         0.78 o
   1   5  10          9.96          9.95         2.12 o
   2   5  10         24.44         27.34         4.59 o
   3   5  10          6.57          6.00         1.44 o
   4   5  10         14.12         15.42         3.71 o
   5   5  10         11.94         11.65         3.39 o
   6   5  10          0.59          2.31         1.29 o
  -7   6  10          8.34         12.41         3.54 o
  -6   6  10         24.09         25.16         4.92 o
  -5   6  10          6.09          7.94         2.84 o
  -4   6  10         15.82         13.94         3.58 o
  -3   6  10          1.73          0.56         0.98 o
  -2   6  10          9.99         10.63         2.76 o
  -1   6  10          5.60          4.53         2.12 o
   0   6  10          8.75         11.10         2.78 o
   1   6  10          9.75          7.11         1.71 o
   2   6  10         42.73         40.90         3.85 o
   3   6  10          1.83          4.02         1.93 o
   4   6  10         13.26         13.50         3.64 o
   5   6  10          5.55          7.67         2.80 o
  -5   7  10         15.09         15.96         4.00 o
  -4   7  10          3.53          2.27         1.84 o
  -3   7  10         34.74         36.78         3.83 o
  -2   7  10         17.53         16.86         5.45 o
  -1   7  10         55.04         53.22         4.69 o
   0   7  10         23.93         26.37         3.30 o
   1   7  10         34.25         32.22         5.31 o
   2   7  10          4.52          7.12         2.50 o
   3   7  10          1.76          2.14         1.65 o
  -1   8  10          2.15          2.17         1.48 o
   0   8  10         13.49         13.82         3.46 o
   1   8  10          9.40          9.34         4.10 o
  -7   0  11        281.27        317.35        16.69 o
  -5   0  11        118.09        111.70         8.95 o
  -3   0  11          3.18          3.42         1.40 o
  -1   0  11        455.90        471.18        19.79 o
   1   0  11        852.66        867.65        26.46 o
   3   0  11        297.94        304.34         6.76 o
   5   0  11         38.90         42.10         3.00 o
   7   0  11         22.15         29.26         5.43 o
  -9   1  11         34.93         41.03         5.78 o
  -8   1  11          4.73          4.13         1.25 o
  -7   1  11         13.79         14.00         2.24 o
  -6   1  11         42.26         45.62         4.12 o
  -5   1  11         54.23         63.64         4.81 o
  -4   1  11        117.94        117.31         6.42 o
  -3   1  11        279.15        257.46         9.78 o
  -2   1  11         94.15         93.95         3.44 o
  -1   1  11        282.15        273.96         7.98 o
   0   1  11         78.80         71.72         3.38 o
   1   1  11         20.85         21.08         1.83 o
   2   1  11         68.43         61.37         2.77 o
   3   1  11         25.09         22.55         1.32 o
   4   1  11         12.49         12.00         0.96 o
   5   1  11         32.28         32.65         1.99 o
   6   1  11         15.99         20.03         1.92 o
   7   1  11          6.74          8.41         2.02 o
  -9   2  11         18.01         23.60         4.40 o
  -8   2  11          4.94          3.08         1.21 o
  -7   2  11         49.02         53.56         7.79 o
  -6   2  11         55.27         49.91         4.35 o
  -5   2  11        123.31        132.67        12.77 o
  -4   2  11        123.36        111.99         6.27 o
  -3   2  11         65.80         57.37         4.87 o
  -2   2  11         97.45         87.44         6.22 o
  -1   2  11         28.99         26.95         3.88 o
   0   2  11         17.99         20.72         3.28 o
   1   2  11         29.65         28.44         3.73 o
   2   2  11         45.76         41.21         2.34 o
   3   2  11         53.73         52.74         2.22 o
   4   2  11         43.25         40.81         2.41 o
   5   2  11          4.57          4.19         1.04 o
   6   2  11          6.08          5.44         1.62 o
   7   2  11          6.13          7.94         1.62 o
   8   2  11          0.16          1.36         1.77 o
  -9   3  11          7.60          5.79         2.24 o
  -8   3  11          0.56          0.35         1.09 o
  -7   3  11          6.56          2.72         2.39 o
  -6   3  11         27.31         26.54         3.20 o
  -5   3  11          9.48          7.19         1.60 o
  -4   3  11          1.15          0.12         0.81 o
  -3   3  11         51.75         49.92         5.76 o
  -2   3  11         90.86         76.16         7.03 o
  -1   3  11         36.94         25.95         3.89 o
   0   3  11        125.49         99.80         7.69 o
   1   3  11         37.56         23.87         3.45 o
   2   3  11         29.85         26.32         2.73 o
   3   3  11         43.56         36.07         5.12 o
   4   3  11         18.15         21.58         4.22 o
   5   3  11         17.76         15.38         3.57 o
   6   3  11          4.80          4.71         1.41 o
   7   3  11          1.09          1.89         1.08 o
  -9   4  11          7.32          5.46         2.32 o
  -8   4  11          9.51         11.65         2.34 o
  -7   4  11          7.44          7.17         1.63 o
  -6   4  11          3.71          2.07         0.97 o
  -5   4  11         13.35         14.42         3.43 o
  -4   4  11          2.85          2.41         1.41 o
  -3   4  11         55.16         54.55         6.29 o
  -2   4  11          1.47          1.78         1.15 o
  -1   4  11          6.35          5.19         1.90 o
   0   4  11          2.94          3.72         1.46 o
   1   4  11         50.69         47.79         3.89 o
   2   4  11          3.62          3.85         1.20 o
   3   4  11         29.29         27.32         2.90 o
   4   4  11          2.51          1.89         1.62 o
   5   4  11          3.27          2.62         1.54 o
   6   4  11          0.58         -1.38         1.97 o
  -8   5  11          2.21          3.00         1.97 o
  -7   5  11         15.94         16.93         2.77 o
  -6   5  11          3.82          1.71         1.21 o
  -5   5  11         15.13         19.06         4.13 o
  -4   5  11          0.67          2.32         1.35 o
  -3   5  11          2.06          3.19         1.89 o
  -2   5  11          6.46          6.34         2.25 o
  -1   5  11         13.28         12.77         3.01 o
   0   5  11         16.10         17.51         2.48 o
   1   5  11          9.51         10.14         1.98 o
   2   5  11          2.46          1.44         0.64 o
   3   5  11          7.72         13.35         3.37 o
   4   5  11         22.64         28.35         5.26 o
   5   5  11          0.70          0.70         1.07 o
  -7   6  11         13.11         17.45         4.16 o
  -6   6  11         18.27         23.40         4.84 o
  -5   6  11         25.42         32.98         5.58 o
  -4   6  11         10.36         12.81         3.47 o
  -3   6  11         25.05         31.58         5.27 o
  -2   6  11         25.93         27.35         4.87 o
  -1   6  11         15.11         13.72         3.33 o
   0   6  11         12.23          9.99         1.98 o
   1   6  11          3.11          3.36         1.16 o
   2   6  11          0.92         -0.73         0.73 o
   3   6  11         29.50         41.92         6.26 o
   4   6  11          6.23          8.46         2.61 o
  -4   7  11          6.02          2.37         1.59 o
  -3   7  11          3.08          4.07         1.29 o
  -2   7  11         27.89         31.48         3.71 o
  -1   7  11         16.32         17.84         2.83 o
   0   7  11         53.00         51.56         4.71 o
   1   7  11         21.58         22.10         3.13 o
   2   7  11         12.23         19.29         4.35 o
  -1   8  11         12.94         13.53         3.52 o
   0   8  11         29.96         26.71         5.06 o
  -8   0  12         16.87         22.29         4.23 o
  -6   0  12         34.31         35.68         5.16 o
  -4   0  12          1.34          0.05         1.76 o
  -2   0  12         76.60         87.21         7.82 o
   0   0  12         22.35         25.80         2.45 o
   2   0  12         55.48         61.84         4.18 o
   4   0  12         38.82         41.16         3.82 o
   6   0  12          1.11          1.53         1.36 o
  -9   1  12          0.61         -1.01         1.20 o
  -8   1  12         94.60        104.91         6.72 o
  -7   1  12         29.14         30.41         3.48 o
  -6   1  12        113.61        113.95         8.60 o
  -5   1  12         84.17         97.75         6.31 o
  -4   1  12         15.40         16.15         2.41 o
  -3   1  12        233.20        231.28        26.35 o
  -2   1  12         76.51         69.03         3.89 o
  -1   1  12        261.11        256.45         7.05 o
   0   1  12        154.78        146.07         6.71 o
   1   1  12         44.35         49.51         3.00 o
   2   1  12         46.50         44.97         2.88 o
   3   1  12         12.08         11.20         1.13 o
   4   1  12          4.24          4.53         1.21 o
   5   1  12         10.65         11.16         2.25 o
   6   1  12          1.29         -0.01         0.82 o
   7   1  12          0.79          0.61         1.26 o
  -9   2  12          1.36          0.90         0.66 o
  -8   2  12         11.40         10.75         2.20 o
  -7   2  12         23.20         24.80         6.90 o
  -6   2  12         71.98         68.65         5.32 o
  -5   2  12         79.17         71.62         5.40 o
  -4   2  12        252.23        239.05        10.06 o
  -3   2  12         38.44         37.67         3.64 o
  -2   2  12        123.40        109.44        10.62 o
  -1   2  12          4.54          6.88         1.53 o
   0   2  12          3.47          2.10         0.76 o
   1   2  12         20.79         18.92         2.29 o
   2   2  12          0.44          1.04         0.60 o
   3   2  12         10.18          9.14         1.07 o
   4   2  12          7.12          8.07         1.78 o
   5   2  12          2.65          2.18         1.11 o
   6   2  12          4.84          3.57         2.58 o
   7   2  12          1.06          1.80         1.21 o
  -9   3  12         21.89         14.67         3.62 o
  -8   3  12          0.39          0.48         1.58 o
  -7   3  12         16.26         22.44         3.20 o
  -6   3  12          0.16          0.92         0.82 o
  -5   3  12          8.41         10.62         2.01 o
  -4   3  12          2.90          2.36         0.89 o
  -3   3  12          9.41          9.30         2.66 o
  -2   3  12          1.14          2.83         1.42 o
  -1   3  12          6.37          8.38         2.22 o
   0   3  12         11.72         17.16         3.24 o
   1   3  12          7.37          4.63         1.64 o
   2   3  12         14.96         12.66         2.43 o
   3   3  12          0.55         -0.17         0.76 o
   4   3  12          0.61         -0.28         0.90 o
   5   3  12          2.39         -0.37         1.17 o
   6   3  12          0.84          1.76         1.22 o
  -9   4  12          1.22         -0.90         1.11 o
  -8   4  12          0.73          0.21         2.30 o
  -7   4  12          5.41          3.87         1.40 o
  -6   4  12          1.53          1.54         0.89 o
  -5   4  12          8.84          9.50         2.14 o
  -4   4  12          4.21          4.69         1.95 o
  -3   4  12          5.18          8.15         2.55 o
  -2   4  12          4.35          5.51         1.91 o
  -1   4  12         14.44         15.91         3.30 o
   0   4  12          4.49          3.14         1.52 o
   1   4  12         17.16         14.81         2.30 o
   2   4  12         19.49         17.27         3.19 o
   3   4  12          0.69          0.18         1.05 o
   4   4  12          1.28         -1.36         1.36 o
   5   4  12          3.94          6.12         2.41 o
  -7   5  12          7.44          6.62         3.40 o
  -6   5  12          7.20          6.60         2.63 o
  -5   5  12          3.45          2.27         2.02 o
  -4   5  12         14.29         19.34         4.07 o
  -3   5  12         13.86         10.87         2.90 o
  -2   5  12          1.31          4.17         1.97 o
  -1   5  12         17.03         12.06         2.99 o
   0   5  12          4.78          3.61         1.12 o
   1   5  12          2.64          2.26         1.14 o
   2   5  12          8.13          6.96         1.62 o
   3   5  12          9.32         10.91         3.20 o
   4   5  12          7.88          6.71         2.64 o
  -7   6  12          3.82          4.54         2.19 o
  -6   6  12         10.27         16.19         4.16 o
  -5   6  12          6.30          6.65         2.76 o
  -4   6  12         33.89         42.05         6.44 o
  -3   6  12          8.65          5.42         2.35 o
  -2   6  12         17.67         15.14         3.69 o
  -1   6  12         33.64         40.20         4.11 o
   0   6  12          7.08          7.41         1.77 o
   1   6  12         15.92         17.08         3.01 o
   2   6  12          9.17         10.96         2.14 o
   3   6  12          2.29          8.01         2.77 o
  -3   7  12          4.03          3.04         1.27 o
  -2   7  12         28.58         31.64         3.82 o
  -1   7  12         30.23         29.37         3.67 o
   0   7  12         16.40         18.56         2.90 o
   1   7  12         37.67         39.67         4.24 o
  -1   8  12          5.16          7.05         2.86 o
  -9   0  13         60.74         74.43         8.36 o
  -7   0  13         81.41         88.65         8.91 o
  -5   0  13         62.37         63.04         7.11 o
  -3   0  13          3.00          2.36         1.38 o
  -1   0  13         47.16         42.31         5.49 o
   1   0  13         42.93         38.03         3.27 o
   3   0  13          4.46          5.73         1.09 o
   5   0  13          2.98          5.48         1.50 o
  -9   1  13          6.93          6.85         1.78 o
  -8   1  13         10.52         12.64         2.36 o
  -7   1  13         22.22         24.93         3.31 o
  -6   1  13          7.19          7.19         1.73 o
  -5   1  13         20.49         22.10         3.05 o
  -4   1  13          4.97          2.54         1.15 o
  -3   1  13          7.25          8.29         1.79 o
  -2   1  13          1.48          0.16         0.78 o
  -1   1  13          0.06          0.19         0.33 o
   0   1  13          3.64          3.32         0.82 o
   1   1  13          1.81          1.67         0.54 o
   2   1  13          4.22          3.69         0.79 o
   3   1  13          0.22         -0.13         0.33 o
   4   1  13          6.42          7.87         1.36 o
   5   1  13          0.83         -0.33         0.75 o
   6   1  13          2.15          0.22         1.15 o
  -9   2  13          4.73          2.68         0.98 o
  -8   2  13          8.05          5.65         1.97 o
  -7   2  13          7.32          7.17         1.87 o
  -6   2  13         15.18         16.97         2.74 o
  -5   2  13         17.19         20.83         2.94 o
  -4   2  13         62.67         66.73         5.21 o
  -3   2  13         31.39         33.48         3.56 o
  -2   2  13         44.49         39.79         3.73 o
  -1   2  13          4.82          4.44         0.93 o
   0   2  13          2.58          2.31         0.71 o
   1   2  13          8.40          7.69         1.25 o
   2   2  13          3.37          5.49         0.88 o
   3   2  13          2.83          1.95         0.56 o
   4   2  13          6.34          8.36         1.89 o
   5   2  13          3.62          4.76         1.52 o
   6   2  13          4.10          6.42         1.87 o
  -9   3  13          9.26         11.33         3.35 o
  -8   3  13         28.39         33.24         4.08 o
  -7   3  13          6.43          4.84         1.62 o
  -6   3  13         43.67         49.88         4.77 o
  -5   3  13          4.55          3.84         1.23 o
  -4   3  13          6.48          8.49         1.93 o
  -3   3  13          0.27         -0.17         0.83 o
  -2   3  13          1.08          0.16         0.64 o
  -1   3  13          2.33          3.49         1.44 o
   0   3  13          0.22          2.11         1.30 o
   1   3  13          1.31          1.15         0.89 o
   2   3  13          0.07          0.51         1.21 o
   3   3  13          2.60          2.44         1.02 o
   4   3  13          1.79          0.99         0.93 o
   5   3  13          4.75          7.13         1.83 o
   6   3  13          6.03          4.71         2.17 o
  -8   4  13          0.14          1.73         1.21 o
  -7   4  13          0.37          1.07         2.20 o
  -6   4  13          2.39          3.19         1.42 o
  -5   4  13          6.14          6.73         1.70 o
  -4   4  13          0.55         -1.05         1.05 o
  -3   4  13          3.89          6.03         2.34 o
  -2   4  13          1.65          0.39         1.41 o
  -1   4  13          0.51         -0.08         1.05 o
   0   4  13          0.11         -0.54         1.12 o
   1   4  13          0.59         -0.24         1.00 o
   2   4  13          4.98          4.66         1.53 o
   3   4  13          3.56          3.10         1.63 o
   4   4  13          5.41          9.25         2.96 o
   5   4  13          2.01          1.18         1.15 o
  -8   5  13          1.56          0.04         0.68 o
  -7   5  13          7.37          6.49         2.52 o
  -6   5  13          4.35          6.85         1.84 o
  -5   5  13         28.86         28.64         5.32 o
  -4   5  13          2.57          3.03         1.98 o
  -3   5  13         25.21         19.88         4.01 o
  -2   5  13          2.16          1.04         1.00 o
  -1   5  13          2.53          0.21         0.82 o
   0   5  13          2.41          1.12         1.41 o
   1   5  13          9.25          9.87         2.00 o
   2   5  13          0.59          0.98         0.60 o
   3   5  13          6.72          6.74         2.59 o
   4   5  13          1.01          0.74         0.98 o
  -5   6  13          1.99          5.97         2.66 o
  -4   6  13          5.71          3.37         1.47 o
  -3   6  13         16.75         15.66         3.94 o
  -2   6  13          9.28          7.74         2.88 o
  -1   6  13         15.74         14.95         2.55 o
   0   6  13         13.29         13.46         4.34 o
   1   6  13          4.89          4.72         1.45 o
   2   6  13          6.93         10.14         3.14 o
  -3   7  13          8.15          8.38         2.67 o
  -2   7  13         11.15         11.84         3.37 o
  -1   7  13          3.18          4.01         1.37 o
   0   7  13          3.88          3.37         1.26 o
   1   7  13          0.68          0.97         0.76 o
  -8   0  14         10.44         14.65         3.89 o
  -6   0  14          3.58          0.90         0.87 o
  -4   0  14          0.55          0.94         0.70 o
  -2   0  14          8.10          5.97         1.98 o
   0   0  14         26.89         28.48         4.48 o
   2   0  14         17.28         16.37         2.25 o
   4   0  14          5.74          2.50         0.93 o
   6   0  14          2.88          3.96         1.92 o
  -9   1  14          3.65          1.75         0.85 o
  -8   1  14          1.60          1.82         1.08 o
  -7   1  14          0.57          0.74         0.79 o
  -6   1  14          1.18         -0.59         0.90 o
  -5   1  14          1.43          0.88         0.77 o
  -4   1  14          0.03         -0.53         0.69 o
  -3   1  14          1.72          1.42         0.95 o
  -2   1  14          0.00         -0.16         0.85 o
  -1   1  14          2.91          2.26         1.43 o
   0   1  14          2.20          2.01         0.65 o
   1   1  14         14.81         16.84         1.88 o
   2   1  14          0.24          0.37         0.43 o
   3   1  14          9.38          9.75         1.32 o
   4   1  14          7.15          8.19         1.94 o
   5   1  14          2.60          1.40         2.10 o
   6   1  14          9.03         14.31         3.92 o
  -9   2  14          0.78          0.19         1.31 o
  -8   2  14          1.59         -0.67         0.98 o
  -7   2  14          2.26          0.94         0.59 o
  -6   2  14          3.63          2.07         1.08 o
  -5   2  14          0.21          1.31         0.85 o
  -4   2  14          3.58          5.53         1.63 o
  -3   2  14          0.98          1.05         0.80 o
  -2   2  14          2.21          1.66         0.83 o
  -1   2  14          0.95         -0.22         0.79 o
   0   2  14          1.29          0.34         0.58 o
   1   2  14          5.23          6.46         1.19 o
   2   2  14          3.96          4.46         0.84 o
   3   2  14          7.00          7.42         1.35 o
   4   2  14          0.17          0.24         0.84 o
   5   2  14          5.47          5.06         1.53 o
   6   2  14          2.71          3.44         1.80 o
  -8   3  14          6.65          4.93         1.55 o
  -7   3  14          1.85          2.34         1.13 o
  -6   3  14          7.11          8.27         2.33 o
  -5   3  14          0.17         -0.85         0.85 o
  -4   3  14          3.34          4.41         1.46 o
  -3   3  14          8.98         13.38         2.31 o
  -2   3  14          3.07          2.88         0.95 o
  -1   3  14         19.71         23.85         2.98 o
   0   3  14          0.25          0.12         1.44 o
   1   3  14         24.00         29.06         3.20 o
   2   3  14          5.11          6.62         1.29 o
   3   3  14         22.63         26.36         2.66 o
   4   3  14          4.00          2.96         1.64 o
   5   3  14         10.90         10.65         2.33 o
  -8   4  14          3.93          2.62         1.92 o
  -7   4  14          3.51          3.19         1.39 o
  -6   4  14          1.44          2.82         1.30 o
  -5   4  14          7.68          9.07         2.02 o
  -4   4  14          6.12          3.72         1.27 o
  -3   4  14         14.89         20.92         4.30 o
  -2   4  14          8.25          8.47         2.82 o
  -1   4  14         18.03         15.52         3.71 o
   0   4  14         11.84         12.11         3.03 o
   1   4  14         15.82         18.76         2.71 o
   2   4  14         34.54         35.69         3.73 o
   3   4  14          9.64          9.46         3.23 o
   4   4  14         30.63         36.83         6.17 o
  -6   5  14          1.51          0.11         0.81 o
  -5   5  14          6.42          6.01         1.84 o
  -4   5  14          7.95         10.58         3.29 o
  -3   5  14          2.01          1.64         1.14 o
  -2   5  14         25.83         27.27         4.90 o
  -1   5  14          1.13         -0.11         0.69 o
   0   5  14         43.66         53.33         4.79 o
   1   5  14          0.51          0.59         1.86 o
   2   5  14         18.16         15.63         3.91 o
   3   5  14          2.63          2.69         1.92 o
  -3   6  14          1.34         -1.92         2.21 o
  -2   6  14          9.90          9.31         3.08 o
  -1   6  14          3.70          3.50         1.27 o
   0   6  14          8.07          7.79         1.89 o
   1   6  14          5.55          6.42         1.84 o
  -9   0  15          0.45          3.14         1.85 o
  -7   0  15          5.98          8.51         2.85 o
  -5   0  15         21.56         20.69         4.26 o
  -3   0  15         19.89         23.83         4.46 o
  -1   0  15          3.45          6.22         2.54 o
   1   0  15          1.28          1.31         1.10 o
   3   0  15          0.60         -0.80         1.11 o
  -9   1  15          0.65          0.95         1.21 o
  -8   1  15          2.80          1.34         1.50 o
  -7   1  15          2.72          1.90         0.78 o
  -6   1  15          4.82          3.82         1.49 o
  -5   1  15          1.49          0.43         1.09 o
  -4   1  15          4.80          5.11         1.60 o
  -3   1  15          8.50         11.84         2.39 o
  -2   1  15          5.26          3.95         1.31 o
  -1   1  15         25.20         26.24         3.37 o
   0   1  15          5.26          4.56         1.30 o
   1   1  15         15.03         17.21         2.01 o
   2   1  15          3.43          3.32         0.81 o
   3   1  15          0.94          1.71         0.74 o
   4   1  15          2.73          1.74         2.51 o
   5   1  15          3.37          3.13         1.28 o
  -8   2  15          2.28          2.82         1.21 o
  -7   2  15          2.42          0.21         0.82 o
  -6   2  15          5.10          6.39         3.20 o
  -5   2  15          0.07          0.72         0.94 o
  -4   2  15         24.40         30.93         3.83 o
  -3   2  15          8.63          6.86         1.82 o
  -2   2  15         52.85         59.58         8.99 o
  -1   2  15         26.95         33.56         5.15 o
   0   2  15         45.33         54.11         4.74 o
   1   2  15         11.32         11.07         1.64 o
   2   2  15         19.82         28.82         2.46 o
   3   2  15          2.06          4.29         1.40 o
   4   2  15          4.77          5.66         1.75 o
   5   2  15          8.08         11.51         2.36 o
  -8   3  15          1.50         -1.20         1.85 o
  -7   3  15         13.36         17.79         3.21 o
  -6   3  15          0.86          1.73         1.24 o
  -5   3  15         31.79         40.08         4.53 o
  -4   3  15          1.24          1.36         0.86 o
  -3   3  15         13.35         14.77         2.61 o
  -2   3  15          2.31          3.01         1.16 o
  -1   3  15          3.13          1.98         1.11 o
   0   3  15          1.52          1.67         1.86 o
   1   3  15         13.30         14.63         1.87 o
   2   3  15          2.02          3.37         0.92 o
   3   3  15         26.36         35.08         3.24 o
   4   3  15          2.40          4.19         1.88 o
  -7   4  15          1.83          2.80         1.91 o
  -6   4  15         17.83         21.86         3.57 o
  -5   4  15          1.01         -0.80         1.13 o
  -4   4  15         19.18         21.56         4.65 o
  -3   4  15         11.87         13.13         2.52 o
  -2   4  15          4.67          7.23         1.84 o
  -1   4  15          4.68          4.71         2.23 o
   0   4  15          8.10          7.21         2.49 o
   1   4  15         10.23          6.85         1.74 o
   2   4  15         14.06         13.58         2.53 o
   3   4  15         25.76         24.61         4.73 o
   4   4  15         14.49         22.99         5.05 o
  -5   5  15          7.56          9.45         3.10 o
  -4   5  15         19.66         16.77         2.84 o
  -3   5  15         26.81         29.34         5.19 o
  -2   5  15         48.66         42.01         6.27 o
  -1   5  15         29.43         21.98         4.47 o
   0   5  15         33.74         40.89         4.35 o
   1   5  15         28.18         31.69         3.84 o
  -1   6  15         15.74         15.22         2.80 o
   0   6  15          9.88         10.67         3.29 o
   1   6  15         17.43         21.36         4.25 o
  -8   0  16          3.26          1.97         1.53 o
  -6   0  16          0.10         -0.05         0.84 o
  -4   0  16          1.98          2.99         1.85 o
  -2   0  16          0.95         -0.99         1.66 o
   0   0  16          0.54         -1.06         1.46 o
   2   0  16          9.36         12.82         2.98 o
   4   0  16         24.87         31.29         5.26 o
  -8   1  16         10.59          5.94         2.56 o
  -7   1  16          1.51          2.16         1.28 o
  -6   1  16         20.55         23.70         3.52 o
  -5   1  16          2.16          3.95         1.37 o
  -4   1  16          5.06          3.36         1.30 o
  -3   1  16          4.78          5.55         2.69 o
  -2   1  16          7.39          9.31         2.68 o
  -1   1  16          0.35          0.54         0.62 o
   0   1  16         15.52         19.51         2.86 o
   1   1  16          3.63          5.63         1.66 o
   2   1  16          2.18          0.96         0.49 o
   3   1  16          4.70          4.65         1.52 o
   4   1  16          1.35          1.68         0.85 o
   5   1  16          1.93          0.11         1.06 o
  -7   2  16          9.17          9.02         2.15 o
  -6   2  16          1.62         -0.26         0.63 o
  -5   2  16          2.20          3.20         1.46 o
  -4   2  16         11.63         13.05         2.72 o
  -3   2  16          4.95          5.06         1.47 o
  -2   2  16         43.60         43.49         4.57 o
  -1   2  16         12.14         11.70         2.33 o
   0   2  16         29.56         36.92         4.08 o
   1   2  16         14.70         16.56         2.61 o
   2   2  16         11.49         13.52         1.92 o
   3   2  16          5.72          4.14         1.33 o
   4   2  16          0.63          0.42         0.73 o
  -6   3  16          4.07          4.98         1.98 o
  -5   3  16         11.43         13.75         2.72 o
  -4   3  16         35.04         39.30         6.10 o
  -3   3  16         12.88         11.59         2.43 o
  -2   3  16         15.22         14.97         2.66 o
  -1   3  16         14.53         22.96         3.43 o
   0   3  16         10.38          9.21         2.08 o
   1   3  16         27.28         30.26         2.94 o
   2   3  16         23.87         28.91         2.98 o
   3   3  16         20.30         26.82         3.59 o
   4   3  16         12.54         14.42         3.88 o
  -5   4  16         24.35         31.71         4.26 o
  -4   4  16         50.41         60.43         5.68 o
  -3   4  16         28.65         28.81         3.82 o
  -2   4  16          7.62          9.75         2.24 o
  -1   4  16          5.83          4.82         1.50 o
   0   4  16          4.33          4.05         1.28 o
   1   4  16         12.01         11.90         1.93 o
   2   4  16         14.76         19.12         3.03 o
   3   4  16          2.74          4.04         2.03 o
  -3   5  16         13.66         15.99         3.94 o
  -2   5  16         16.46         14.38         2.70 o
  -1   5  16         65.41         72.91         8.28 o
   0   5  16          5.82         12.27         3.58 o
   1   5  16         44.67         52.53         6.80 o
   2   5  16         13.06         19.32         4.43 o
  -5   0  17          0.84         -0.05         0.97 o
  -3   0  17         10.95         14.97         3.83 o
  -1   0  17          1.72         -0.87         1.59 o
   1   0  17          1.84          1.09         1.21 o
   3   0  17          3.95          5.74         2.20 o
  -6   1  17          5.58          6.47         1.89 o
  -5   1  17          0.85         -1.22         1.22 o
  -4   1  17          4.53          3.49         5.06 o
  -3   1  17          4.85          6.13         1.76 o
  -2   1  17         22.00         27.64         3.73 o
  -1   1  17         12.34         15.48         2.73 o
   0   1  17         42.58         58.47         5.25 o
   1   1  17          0.52          0.43         1.06 o
   2   1  17         15.24         22.01         2.51 o
   3   1  17          5.27          6.39         2.43 o
   4   1  17          0.23         -1.01         1.01 o
  -6   2  17          4.33          3.30         2.77 o
  -5   2  17          8.79         11.34         2.47 o
  -4   2  17          3.84          5.23         1.86 o
  -3   2  17          4.80          5.81         1.76 o
  -2   2  17          2.95          1.86         2.31 o
  -1   2  17         36.25         44.58         6.59 o
   0   2  17          5.71          4.44         1.45 o
   1   2  17         19.89         26.25         3.46 o
   2   2  17          8.80         11.42         2.41 o
   3   2  17          6.43          9.92         3.38 o
  -5   3  17         16.68         20.26         3.37 o
  -4   3  17         35.47         43.61         5.01 o
  -3   3  17         32.89         37.45         4.53 o
  -2   3  17          6.38         12.15         2.56 o
  -1   3  17         15.54         18.62         3.12 o
   0   3  17          0.81          1.10         1.50 o
   1   3  17          2.47          1.88         1.32 o
   2   3  17          3.43          1.25         1.01 o
  -3   4  17         73.01         89.80         7.15 o
  -2   4  17         32.99         40.63         4.60 o
  -1   4  17         16.69         15.76         2.88 o
   0   4  17          9.60          8.36         2.07 o
   1   4  17          4.82          1.84         2.71 o
   2   4  17          0.10          0.86         1.09 o
  -4   0  18         27.48         37.82         6.32 o
  -2   0  18         32.95         43.37         6.69 o
   0   0  18          7.23          9.90         3.06 o
   2   0  18         29.76         44.30         6.47 o
  -5   1  18          1.76          2.43         2.10 o
  -4   1  18          0.89          0.33         1.87 o
  -3   1  18          0.25          0.61         0.74 o
  -2   1  18          5.47          8.78         2.18 o
  -1   1  18          3.51          5.23         1.73 o
   0   1  18         16.15         22.95         3.37 o
   1   1  18          3.68          5.28         1.73 o
   2   1  18         11.58         18.67         4.46 o
  -4   2  18         14.78         23.45         5.91 o
  -3   2  18          3.69          3.37         1.35 o
  -2   2  18          9.12         12.70         2.72 o
  -1   2  18          9.43         15.11         2.97 o
   0   2  18          2.29          1.48         2.20 o
   1   2  18          5.68          7.52         1.97 o
  -3   3  18         23.50         29.78         5.69 o
  -2   3  18          1.62         -0.61         1.17 o
  -1   3  18          1.49          0.92         2.10 o
   0   3  18          0.44         -1.78         2.74 o
   1   3  18          1.02          2.29         1.69 o
   0   4  18          3.01          3.64         1.83 o
  -3   0  19          9.58         12.35         3.75 o
  -1   0  19         16.77         23.01         4.94 o
   1   0  19         24.37         29.38         5.35 o
  -2   1  19          9.97         14.53         2.84 o
  -1   1  19         10.85         14.28         2.93 o
   0   1  19          4.08          9.02         2.19 o
   1   1  19         13.26         15.54         3.87 o
  -1   2  19          1.28          1.28         0.97 o
   0   2  19          2.53          3.19         1.37 o
   1   2  19          0.33         -1.09         1.24 o
                                                
